# Supplementary material for: Identification of Novel Circular RNAs of the Human Protein Arginine Methyltransferase 1 (PRMT1) Gene, Expressed in Breast Cancer Cells
Source: Genes (Basel). 2022 Jun 24;13(7):1133. doi: 10.3390/genes13071133 (PMC9316507; doi:10.3390/genes13071133)
Supplement: Supplementary file 1 [file genes-13-01133-s001.zip]

Archive with 10 entries (8 files):
- Supplementary Figures/
- Supplementary Figures/Figure S1.tif
- Supplementary Figures/Figure S2.tif
- Supplementary Figures/Figure S3.tif
- Supplementary Tables/
- Supplementary Tables/Table S1.pdf
- Supplementary Tables/Table S2.pdf
- Supplementary Tables/Table S3.pdf
- Supplementary Tables/Table S4.xlsx
- Supplementary Tables/Table S5.pdf
