# Supplementary material for: Identification of Novel Circular RNAs of the Human Protein Arginine Methyltransferase 1 (PRMT1) Gene, Expressed in Breast Cancer Cells
Source: Genes (Basel). 2022 Jun 24;13(7):1133. doi: 10.3390/genes13071133 (PMC9316507; doi:10.3390/genes13071133)
Supplement: Supplementary file 1 [file genes-13-01133-s001.zip › Supplementary Tables/Table S4.xlsx]

## Sheet: Results from RBPmap
Table S4. The RBPs that are predicted to bind to the novel PRMT1 circRNAs, as resulted from RBPmap.
circ-PRMT1-1
Protein: ANKHD1(Hs/Mm)
Sequence Position	Motif	K-mer	Z-score	P-value
213	agacgww	agaccac	2246	0.0124
257	agacgww	agaggug	2884	0.00196
281	agacgww	agccgag	2652	0.004
322	agacgww	aggcgga	1725	0.0423
Protein: BRUNOL5(Hs/Mm)
Sequence Position	Motif	K-mer	Z-score	P-value
119	ugugukk	uguuugc	1763	0.0389
Protein: BRUNOL6(Hs/Mm)
Sequence Position	Motif	K-mer	Z-score	P-value
181	ugugdkg	uaugcgg	1973	0.0242
183	ugugdkg	ugcggug	2160	0.0154
243	ugugdkg	gguggag	2600	0.00466
252	ugugdkg	gguggag	2240	0.0125
260	ugugdkg	ggugcgg	2280	0.0113
Protein: DAZ3(Hs/Mm)
Sequence Position	Motif	K-mer	Z-score	P-value
163	aguuuu	uguucc	1827	0.0338
208	acguuu	aaguua	2025	0.0214
376	acguuu	acuuug	2025	0.0214
Protein: EIF4G2(Hs/Mm)
Sequence Position	Motif	K-mer	Z-score	P-value
263	gcgag	gcggg	1813	0.0349
283	gcgag	ccgag	1813	0.0349
Protein: ESRP1(Hs/Mm)
Sequence Position	Motif	K-mer	Z-score	P-value
77	gggugg	aggugg	1977	0.024
242	gggugg	aggugg	3273	0.000532
245	gggugg	uggagg	2977	0.00146
248	gggugg	aggagg	2977	0.00146
251	gggugg	aggugg	3273	0.000532
259	gggugg	aggugc	2739	0.00308
265	gggugg	ggguga	3023	0.00125
274	gggugg	uggcgg	2511	0.00602
304	gggugg	uggagg	2102	0.0178
322	gggugg	aggcgg	2023	0.0215
Protein: ESRP2(Hs/Mm)
Sequence Position	Motif	K-mer	Z-score	P-value
221	ugggrad	uggugac	2368	0.00894
236	ugggrad	aggggaa	2882	0.00198
237	ugggrad	ggggaag	2711	0.00335
254	ugggrad	uggagag	2711	0.00335
262	ugggrad	ugcgggu	2118	0.0171
Protein: EWSR1(Hs/Mm)
Sequence Position	Motif	K-mer	Z-score	P-value
218	aggug	acgug	2450	0.00714
221	aggug	uggug	2450	0.00714
236	aggug	agggg	3193	0.000704
242	aggug	aggug	4028	2.81e-05
243	gggggggg	gguggagg	2634	0.00422
246	gggggggg	ggaggagg	2634	0.00422
248	aggug	aggag	3193	0.000704
249	gggggggg	ggaggugg	2634	0.00422
251	aggug	aggug	4000	3.17e-05
259	aggug	aggug	4000	3.17e-05
265	aggug	gggug	3138	0.000851
271	aggug	agaug	2908	0.00182
Protein: FMR1(Hs/Mm)
Sequence Position	Motif	K-mer	Z-score	P-value
72	kgacarg	ggacaag	1917	0.0276
318	kgacarg	ggccagg	2069	0.0193
335	kgacarg	ugagaag	3097	0.000977
353	kgacarg	ggacaug	2653	0.00399
Protein: FUS(Hs/Mm)
Sequence Position	Motif	K-mer	Z-score	P-value
78	ggggg	ggugg	1847	0.0324
243	ggggg	ggugg	3105	0.000951
246	ggggg	ggagg	2815	0.00244
249	ggggg	ggagg	2815	0.00244
252	ggggg	ggugg	3129	0.000877
275	ggggg	ggcgg	2524	0.0058
305	ggggg	ggagg	2016	0.0219
323	ggggg	ggcgg	2016	0.0219
Protein: FXR1(Hs/Mm)
Sequence Position	Motif	K-mer	Z-score	P-value
70	aygacr	aaggac	2371	0.00887
351	aygacr	gaggac	3157	0.000797
356	aygacr	caugac	3657	0.000128
378	aygacr	uuugac	2829	0.00233
Protein: FXR2(Hs/Mm)
Sequence Position	Motif	K-mer	Z-score	P-value
72	dgacrrr	ggacaag	1757	0.0395
87	dgacrrr	ggacguc	2229	0.0129
246	dgacrrr	ggaggag	1957	0.0252
255	dgacrrr	ggagagg	1871	0.0307
Protein: G3BP2(Hs/Mm)
Sequence Position	Motif	K-mer	Z-score	P-value
245	aggaudr	uggagga	2640	0.00415
248	aggaudr	aggaggu	2707	0.00339
264	aggaudr	cggguga	2520	0.00587
270	aggaudr	aagaugg	2680	0.00368
352	aggaudr	aggacau	1653	0.0492
367	aggaudr	aagauua	1880	0.0301
Protein: HNRNPA0(Hs/Mm)
Sequence Position	Motif	K-mer	Z-score	P-value
370	auuagu	auuacu	2064	0.0195
377	auuagu	cuuuga	1974	0.0242
Protein: HNRNPA1(Hs/Mm)
Sequence Position	Motif	K-mer	Z-score	P-value
234	duagggw	caagggg	1703	0.0443
255	guaguagu	ggagaggu	1820	0.0344
318	rgnyag	ggccag	2018	0.0218
326	rgnyag	ggaaag	1964	0.0248
333	rgnyag	agugag	1945	0.0259
Protein: HNRNPA2B1(Hs/Mm)
Sequence Position	Motif	K-mer	Z-score	P-value
234	duagggw	caagggg	1907	0.0283
236	ggggg	agggg	2450	0.00714
237	ggggg	gggga	2155	0.0156
243	gguaguag	gguggagg	2292	0.011
246	ggggg	ggagg	2163	0.0153
249	gguaguag	ggaggugg	2385	0.00854
252	ggggg	ggugg	2163	0.0153
259	aggwuhgr	aggugcgg	2109	0.0175
263	ggggg	gcggg	1868	0.0309
265	gguaguag	gggugaag	2400	0.0082
275	ggggg	ggcgg	1806	0.0355
Protein: HNRNPF(Hs/Mm)
Sequence Position	Motif	K-mer	Z-score	P-value
79	gukgykg	guggugc	1754	0.0397
82	gukgykg	gugcugg	1672	0.0473
153	agggu	cggga	1959	0.0251
236	agggu	agggg	1755	0.0396
244	gugkau	guggag	3571	0.000178
245	gggagggg	uggaggag	2455	0.00704
247	gugkau	gaggag	2875	0.00202
248	gggagggg	aggaggug	2455	0.00704
250	gukgykg	gaggugg	2770	0.0028
253	gugkau	guggag	3429	0.000303
254	gggagggg	uggagagg	2455	0.00704
256	gggagggg	gagaggug	2455	0.00704
273	gukgykg	auggcgg	2426	0.00763
303	gugkau	auggag	1929	0.0269
Protein: HNRNPH1(Hs/Mm)
Sequence Position	Motif	K-mer	Z-score	P-value
244	gargag	guggag	2900	0.00187
247	gargag	gaggag	3500	0.000233
250	gargag	gaggug	2960	0.00154
253	gargag	guggag	2900	0.00187
255	gargag	ggagag	3240	0.000598
258	gargag	gaggug	2970	0.00149
269	gargag	gaagau	3330	0.000434
336	gargag	gagaag	1990	0.0233
351	gargag	gaggac	2190	0.0143
Protein: HNRNPH2(Hs/Mm)
Sequence Position	Motif	K-mer	Z-score	P-value
235	gggggg	aagggg	2495	0.0063
238	gggaggg	gggaagg	2978	0.00145
239	gggaggg	ggaaggu	2767	0.00283
245	gggaggg	uggagga	2811	0.00247
248	gggaggg	aggaggu	2778	0.00273
256	gggaggg	gagaggu	2700	0.00347
261	gggaggg	gugcggg	2611	0.00451
Protein: HNRNPK(Hs/Mm)
Sequence Position	Motif	K-mer	Z-score	P-value
202	gccca	gccaa	1655	0.049
214	gccca	gacca	1655	0.049
225	gccca	gacca	1655	0.049
341	gccca	gccca	1655	0.049
343	ccawmcc	ccaacgc	2725	0.00322
Protein: HNRNPU(Hs/Mm)
Sequence Position	Motif	K-mer	Z-score	P-value
310	uguauug	uguccug	2109	0.0175
Protein: ILF2(Hs/Mm)
Sequence Position	Motif	K-mer	Z-score	P-value
239	gggugggg	ggaaggug	2609	0.00454
242	gggugggg	agguggag	2734	0.00313
245	gggugggg	uggaggag	2703	0.00344
248	gggugggg	aggaggug	2703	0.00344
251	gggugggg	agguggag	2734	0.00313
254	gggugggg	uggagagg	2609	0.00454
256	gggugggg	gagaggug	2609	0.00454
259	gggugggg	aggugcgg	2656	0.00395
265	gggugggg	gggugaag	2609	0.00454
Protein: KHSRP(Hs/Mm)
Sequence Position	Motif	K-mer	Z-score	P-value
169	uguau	aguau	1682	0.0463
171	uguau	uaucu	1645	0.05
Protein: LIN28A(Hs/Mm)
Sequence Position	Motif	K-mer	Z-score	P-value
236	hggagwa	aggggaa	3365	0.000383
245	hggagwa	uggagga	3514	0.000221
248	hggagwa	aggaggu	3027	0.00123
254	hggagwa	uggagag	3541	0.000199
265	hggagwa	gggugaa	3203	0.00068
304	hggagwa	uggaggu	1824	0.0341
325	hggagwa	cggaaag	2284	0.0112
334	hggagwa	gugagaa	2459	0.00697
349	hggagwa	cugagga	2041	0.0206
Protein: MBNL1(Hs/Mm)
Sequence Position	Motif	K-mer	Z-score	P-value
36	gcgcagc	ccgcaac	2208	0.0136
83	cgcuu	ugcug	1775	0.0379
94	gcuugc	ggcucg	2532	0.00567
99	gcgcagc	gggcacc	1889	0.0294
105	gcgcagc	cggcauc	1736	0.0413
115	gcuugc	ugcaug	2078	0.0189
119	gcuugc	uguuug	2195	0.0141
122	gcgcagc	uugcugc	1708	0.0438
274	gcgcagc	uggcggc	2444	0.00726
277	gcgcagc	cggcagc	2861	0.00211
286	gcgcagc	aggccgc	2653	0.00399
296	gcgcagc	cugcauc	2458	0.00699
Protein: MSI1(Hs/Mm)
Sequence Position	Motif	K-mer	Z-score	P-value
250	uaguwrg	gaggugg	2000	0.0227
Protein: NOVA1(Hs/Mm)
Sequence Position	Motif	K-mer	Z-score	P-value
50	uucauaa	uucauaa	1667	0.0478
215	aucac	accac	1781	0.0375
229	aucac	aucau	1781	0.0375
232	aucac	aucaa	1781	0.0375
Protein: NUPL2(Hs/Mm)
Sequence Position	Motif	K-mer	Z-score	P-value
233	caaagg	ucaagg	1955	0.0253
234	caaagg	caaggg	2102	0.0178
239	caaagg	ggaagg	1955	0.0253
256	caaagg	gagagg	1955	0.0253
Protein: PABPC3(Hs/Mm)
Sequence Position	Motif	K-mer	Z-score	P-value
326	raaaacm	ggaaagc	2000	0.0227
327	raaaacm	gaaagca	2227	0.013
336	raaaacm	gagaagc	2193	0.0142
Protein: PABPN1(Hs/Mm)
Sequence Position	Motif	K-mer	Z-score	P-value
365	araaga	caaaga	1667	0.0478
Protein: PCBP1(Hs/Mm)
Sequence Position	Motif	K-mer	Z-score	P-value
31	ccwwhcc	acuuacc	2481	0.00655
52	ccwwhcc	cauaacc	2390	0.00842
Protein: PCBP2(Hs/Mm)
Sequence Position	Motif	K-mer	Z-score	P-value
40	aaccc	aacuc	1752	0.0399
339	aaccc	aagcc	1752	0.0399
340	aaccc	agccc	1752	0.0399
345	aaccc	aacgc	1752	0.0399
Protein: PCBP3(Hs/Mm)
Sequence Position	Motif	K-mer	Z-score	P-value
32	uuuycc	cuuacc	1676	0.0469
Protein: PCBP4(Hs/Mm)
Sequence Position	Motif	K-mer	Z-score	P-value
91	gucgg	gucgg	1971	0.0244
Protein: PRR3(Hs/Mm)
Sequence Position	Motif	K-mer	Z-score	P-value
357	auuac	augac	1815	0.0348
370	auuac	auuac	2278	0.0114
373	auuac	acuac	1815	0.0348
Protein: QKI(Hs/Mm)
Sequence Position	Motif	K-mer	Z-score	P-value
31	acuaay	acuuac	1848	0.0323
Protein: RBFOX1(Hs/Mm)
Sequence Position	Motif	K-mer	Z-score	P-value
106	wgcaugm	ggcaucc	2947	0.0016
115	wgcaugm	ugcaugu	3026	0.00124
Protein: RBM22(Hs/Mm)
Sequence Position	Motif	K-mer	Z-score	P-value
35	accgg	accgc	1969	0.0245
56	accgg	accgg	2388	0.00847
Protein: RBM24(Hs/Mm)
Sequence Position	Motif	K-mer	Z-score	P-value
236	ggggg	agggg	2200	0.0139
237	ggggg	gggga	2200	0.0139
243	ggggg	ggugg	2269	0.0116
246	ggggg	ggagg	2269	0.0116
249	ggggg	ggagg	2269	0.0116
252	ggggg	ggugg	2277	0.0114
263	ggggg	gcggg	2246	0.0124
265	ggggg	gggug	2246	0.0124
275	ggggg	ggcgg	1908	0.0282
309	gugug	guguc	1820	0.0344
314	gugug	cugug	1720	0.0427
333	wgwgugd	agugaga	2312	0.0104
334	gugug	gugag	1720	0.0427
Protein: RBM25(Hs/Mm)
Sequence Position	Motif	K-mer	Z-score	P-value
237	ggggag	ggggaa	2667	0.00383
264	ggggag	cgggug	2241	0.0125
Protein: RBM28(Hs/Mm)
Sequence Position	Motif	K-mer	Z-score	P-value
244	gwguagd	guggagg	2944	0.00162
247	gwguagd	gaggagg	3028	0.00123
253	gwguagd	guggaga	3139	0.000848
267	gwguagd	gugaaga	2889	0.00193
Protein: RBM38(Hs/Mm)
Sequence Position	Motif	K-mer	Z-score	P-value
259	kkguguk	aggugcg	1987	0.0235
261	kkguguk	gugcggg	2038	0.0208
263	kkguguk	gcgggug	2013	0.0221
Protein: RBM4(Hs/Mm)
Sequence Position	Motif	K-mer	Z-score	P-value
95	gcgcgss	gcucggg	2143	0.0161
261	gcgcgss	gugcggg	2264	0.0118
263	gcgcgss	gcgggug	2110	0.0174
Protein: RBM41(Hs/Mm)
Sequence Position	Motif	K-mer	Z-score	P-value
30	uacuu	cacuu	1817	0.0346
43	uacuu	uccau	1971	0.0244
50	uacuu	uucau	1971	0.0244
354	uacuu	gacau	2337	0.00972
358	wuacwuk	ugacauc	2296	0.0108
359	uacuu	gacau	2337	0.00972
371	wuacwuk	uuacuac	2481	0.00655
372	uacuu	uacua	2692	0.00355
374	wuacwuk	cuacuuu	3086	0.00101
375	uacuu	uacuu	3173	0.000754
Protein: RBM42(Hs/Mm)
Sequence Position	Motif	K-mer	Z-score	P-value
372	aacuamg	uacuacu	2365	0.00902
384	aacuamg	uccuacg	2405	0.00809
Protein: RBM45(Hs/Mm)
Sequence Position	Motif	K-mer	Z-score	P-value
28	cuuac	cucac	3079	0.00104
32	cuuac	cuuac	3257	0.000563
36	acgca	ccgca	2602	0.00463
41	acacc	acucc	1748	0.0402
53	cuuac	auaac	1950	0.0256
70	gacgamv	aaggaca	2000	0.0227
71	acgac	aggac	2060	0.0197
88	gacgamv	gacgucg	2150	0.0158
189	gacgamv	gaagauc	1783	0.0373
214	gacgamv	gaccacg	2717	0.00329
215	acgac	accac	1990	0.0233
275	gacgamv	ggcggca	2483	0.00651
329	acgca	aagca	2687	0.0036
346	acgca	acgcu	3072	0.00106
349	cuuac	cugag	1743	0.0407
351	gacgamv	gaggaca	2667	0.00383
352	acgac	aggac	2770	0.0028
356	gacgamv	caugaca	2200	0.0139
357	acgac	augac	2840	0.00226
370	acgac	auuac	2700	0.00347
373	acgac	acuac	3270	0.000538
379	cuuac	uugac	2030	0.0212
382	acgac	acucc	2730	0.00317
385	acgac	ccuac	2670	0.00379
Protein: RBM4B(Hs/Mm)
Sequence Position	Motif	K-mer	Z-score	P-value
92	acggga	ucggcu	2792	0.00262
97	acggga	ucgggc	3169	0.000765
104	acggga	ccggca	2779	0.00273
134	acggga	ccgggg	2610	0.00453
152	acggga	ucggga	2948	0.0016
261	gcgcgg	gugcgg	2581	0.00493
263	gcgcgg	gcgggu	2628	0.00429
276	acggga	gcggca	1844	0.0326
283	gcgcgg	ccgagg	2663	0.00387
289	gcgcgg	ccgcga	2035	0.0209
Protein: RBM5(Hs/Mm)
Sequence Position	Motif	K-mer	Z-score	P-value
240	garggwr	gaaggug	2910	0.00181
246	garggwr	ggaggag	2808	0.00249
323	garggwr	ggcggaa	1859	0.0315
327	garggwr	gaaagca	1859	0.0315
Protein: RBM6(Hs/Mm)
Sequence Position	Motif	K-mer	Z-score	P-value
203	ccacc	ccaac	1658	0.0487
216	ccacc	ccacg	1658	0.0487
227	ccacc	ccauc	1658	0.0487
382	cgucca	acuccu	2038	0.0208
Protein: RC3H1(Hs/Mm)
Sequence Position	Motif	K-mer	Z-score	P-value
377	cuaug	cuuug	1705	0.0441
Protein: SAMD4A(Hs/Mm)
Sequence Position	Motif	K-mer	Z-score	P-value
84	gckgghm	gcuggac	1728	0.042
263	gckgghm	gcgggug	2198	0.014
Protein: SF1(Hs/Mm)
Sequence Position	Motif	K-mer	Z-score	P-value
50	uuaaca	uucaua	1646	0.0499
53	uuaaca	auaacc	2000	0.0227
Protein: SFPQ(Hs/Mm)
Sequence Position	Motif	K-mer	Z-score	P-value
244	kurrukk	guggagg	2685	0.00363
306	kurrukk	gaggugu	1741	0.0408
Protein: SNRNP70(Hs/Mm)
Sequence Position	Motif	K-mer	Z-score	P-value
66	rwucaag	cuucaag	1671	0.0474
156	rwucaag	gaucgag	2973	0.00147
164	rwucaag	guuccag	3151	0.000814
186	rwucaag	ggugaag	2822	0.00239
195	rwucaag	cgucaaa	2589	0.00481
204	rwucaag	caacaag	2521	0.00585
231	rwucaag	caucaag	1781	0.0375
Protein: SNRPA(Hs/Mm)
Sequence Position	Motif	K-mer	Z-score	P-value
70	wugcacr	aaggaca	2042	0.0206
71	ugcaca	aggaca	1895	0.029
86	ugcaca	uggacg	1895	0.029
100	ugcaca	ggcacc	2197	0.014
Protein: SRSF1(Hs/Mm)
Sequence Position	Motif	K-mer	Z-score	P-value
69	gragga	caagga	1742	0.0408
239	gragga	ggaagg	3032	0.00121
240	gragga	gaaggu	3140	0.000845
243	gragga	ggugga	3484	0.000247
246	gragga	ggagga	3849	5.93e-05
249	gragga	ggaggu	3516	0.000219
252	gragga	ggugga	3484	0.000247
Protein: SRSF10(Hs/Mm)
Sequence Position	Motif	K-mer	Z-score	P-value
277	cagcag	cggcag	2075	0.019
280	cagcag	cagccg	1788	0.0369
296	cagcag	cugcau	1813	0.0349
Protein: SRSF11(Hs/Mm)
Sequence Position	Motif	K-mer	Z-score	P-value
236	agggg	agggg	3113	0.000926
242	agggg	aggug	2670	0.00379
248	agggg	aggag	2877	0.00201
251	agggg	aggug	2670	0.00379
257	agggg	agagg	2868	0.00207
259	agggg	aggug	2670	0.00379
Protein: SRSF2(Hs/Mm)
Sequence Position	Motif	K-mer	Z-score	P-value
221	ggagwd	ugguga	2161	0.0153
236	ggagwd	agggga	3264	0.000549
242	ggagwd	aggugg	2931	0.00169
245	ggagwd	uggagg	3184	0.000726
248	ggagwd	aggagg	3540	0.0002
251	ggagwd	aggugg	2931	0.00169
254	ggagwd	uggaga	3540	0.0002
265	ggagwd	ggguga	2885	0.00196
278	agcagc	ggcagc	2818	0.00242
304	ggagwd	uggagg	2218	0.0133
307	ggagwd	aggugu	2425	0.00765
330	ggagwd	agcagu	2460	0.00695
352	ggagwd	aggaca	2115	0.0172
Protein: SRSF5(Hs/Mm)
Sequence Position	Motif	K-mer	Z-score	P-value
276	gcagc	gcggc	2325	0.01
279	gcagc	gcagc	2763	0.00286
288	gcagc	gccgc	2325	0.01
298	gcagc	gcauc	2325	0.01
Protein: SRSF7(Hs/Mm)
Sequence Position	Motif	K-mer	Z-score	P-value
70	acgacg	aaggac	2346	0.00949
88	acgacg	gacguc	2538	0.00557
91	acgacg	gucggc	2064	0.0195
202	acgacg	gccaac	1974	0.0242
214	acgacg	gaccac	2346	0.00949
222	acgacg	ggugac	1974	0.0242
351	acgacg	gaggac	2564	0.00517
356	acgacg	caugac	2346	0.00949
372	acgacg	uacuac	2346	0.00949
Protein: SRSF8(Hs/Mm)
Sequence Position	Motif	K-mer	Z-score	P-value
123	agcagc	ugcugc	2280	0.0113
275	agcagc	ggcggc	2963	0.00152
278	agcagc	ggcagc	3354	0.000398
287	agcagc	ggccgc	3061	0.0011
330	agcagc	agcagu	2159	0.0154
337	agcagc	agaagc	1817	0.0346
Protein: SRSF9(Hs/Mm)
Sequence Position	Motif	K-mer	Z-score	P-value
71	aggag	aggac	1703	0.0443
236	akgavmr	aggggaa	2754	0.00294
238	aggag	gggaa	3030	0.00122
239	kgrwgsm	ggaaggu	2986	0.00141
242	kgrwgsm	aggugga	3000	0.00135
245	aggag	uggag	3218	0.000645
248	aggag	aggag	3416	0.000318
251	kgrwgsm	aggugga	3070	0.00107
254	aggag	uggag	3218	0.000645
259	akgavmr	aggugcg	2708	0.00338
265	kgrwgsm	gggugaa	2958	0.00155
304	aggag	uggag	2238	0.0126
325	aggag	cggaa	2307	0.0105
352	aggag	aggac	1653	0.0492
Protein: TAF15(Hs/Mm)
Sequence Position	Motif	K-mer	Z-score	P-value
234	ggggggg	caagggg	2659	0.00392
243	ggggggg	gguggag	2624	0.00435
246	ggggggg	ggaggag	2612	0.0045
249	ggggggg	ggaggug	2624	0.00435
252	ggggggg	gguggag	2624	0.00435
263	ggggggg	gcgggug	2424	0.00768
Protein: TARDBP(Hs/Mm)
Sequence Position	Motif	K-mer	Z-score	P-value
160	guaug	gagug	1929	0.0269
170	guaug	guauc	1847	0.0324
180	guaug	uuaug	1847	0.0324
Protein: TRA2A(Hs/Mm)
Sequence Position	Motif	K-mer	Z-score	P-value
336	cugaaga	gagaagc	1687	0.0458
349	cugaaga	cugagga	2164	0.0152
Protein: YBX1(Hs/Mm)
Sequence Position	Motif	K-mer	Z-score	P-value
190	aacaucd	aagaucg	2740	0.00307
193	aacaucd	aucguca	2545	0.00546
226	aacaucd	accauca	3675	0.000119
229	aacaucd	aucauca	3130	0.000874
294	aacaucd	aacugca	1714	0.0433
297	aacaucd	ugcauca	1766	0.0387
354	aacaucd	gacauga	1766	0.0387
359	aacaucd	gacaucc	1987	0.0235
367	aacaucd	aagauua	1701	0.0445
Protein: YBX2(Hs/Mm)
Sequence Position	Motif	K-mer	Z-score	P-value
190	aacawcd	aagaucg	2203	0.0138
205	aacawcd	aacaagu	3108	0.000942
226	aacawcd	accauca	2797	0.00258
229	aacawcd	aucauca	2338	0.00969
Protein: ZC3H10(Hs/Mm)
Sequence Position	Motif	K-mer	Z-score	P-value
279	ssagcgm	gcagccg	1877	0.0303
331	ssagcgm	gcaguga	1863	0.0312
338	ssagcgm	gaagccc	1863	0.0312
343	ssagcgm	ccaacgc	1904	0.0285
Protein: ZCRB1(Hs/Mm)
Sequence Position	Motif	K-mer	Z-score	P-value
49	auuaau	uuucau	1958	0.0251
66	auuaau	cuucaa	1677	0.0468
circ-PRMT1-2
Protein: ANKHD1(Hs/Mm)
Sequence Position	Motif	K-mer	Z-score	P-value
213	agacgww	agaccac	2246	0.0124
318	agacgww	agccgag	2043	0.0205
359	agacgww	aggcgga	1725	0.0423
Protein: BRUNOL5(Hs/Mm)
Sequence Position	Motif	K-mer	Z-score	P-value
119	ugugukk	uguuugc	1763	0.0389
Protein: BRUNOL6(Hs/Mm)
Sequence Position	Motif	K-mer	Z-score	P-value
181	ugugdkg	uaugcgg	1973	0.0242
183	ugugdkg	ugcggug	2160	0.0154
243	ugugdkg	gguggag	2240	0.0125
Protein: DAZ3(Hs/Mm)
Sequence Position	Motif	K-mer	Z-score	P-value
163	aguuuu	uguucc	1827	0.0338
208	acguuu	aaguua	2025	0.0214
413	acguuu	acuuug	2025	0.0214
Protein: DAZAP1(Hs/Mm)
Sequence Position	Motif	K-mer	Z-score	P-value
271	uagkwwr	aaggugg	1851	0.0321
Protein: EIF4G2(Hs/Mm)
Sequence Position	Motif	K-mer	Z-score	P-value
290	gcgag	gcgag	1813	0.0349
300	gcgag	gcggg	2280	0.0113
320	gcgag	ccgag	1813	0.0349
Protein: ESRP1(Hs/Mm)
Sequence Position	Motif	K-mer	Z-score	P-value
77	gggugg	aggugg	1977	0.024
242	gggugg	aggugg	3227	0.000625
245	gggugg	uggagg	2932	0.00168
248	gggugg	aggagg	3000	0.00135
251	gggugg	aggugg	3318	0.000453
272	gggugg	aggugg	3000	0.00135
296	gggugg	aggugc	2409	0.008
302	gggugg	ggguga	2159	0.0154
311	gggugg	uggcgg	2057	0.0198
341	gggugg	uggagg	2102	0.0178
359	gggugg	aggcgg	2023	0.0215
Protein: ESRP2(Hs/Mm)
Sequence Position	Motif	K-mer	Z-score	P-value
221	ugggrad	uggugac	2368	0.00894
236	ugggrad	aggggaa	2789	0.00264
237	ugggrad	ggggaag	2526	0.00577
266	ugggrad	uggagaa	2105	0.0176
Protein: EWSR1(Hs/Mm)
Sequence Position	Motif	K-mer	Z-score	P-value
218	aggug	acgug	2450	0.00714
221	aggug	uggug	2450	0.00714
236	aggug	agggg	3028	0.00123
242	aggug	aggug	3716	0.000101
243	gggggggg	gguggagg	2479	0.00659
246	gggggggg	ggaggagg	2479	0.00659
248	aggug	aggag	3028	0.00123
249	gggggggg	ggaggugg	2479	0.00659
251	aggug	aggug	3826	6.51e-05
272	aggug	aggug	3596	0.000162
296	aggug	aggug	3367	0.00038
302	gggggggg	gggugaag	2169	0.015
308	aggug	agaug	1991	0.0232
Protein: FMR1(Hs/Mm)
Sequence Position	Motif	K-mer	Z-score	P-value
72	kgacarg	ggacaag	1917	0.0276
267	kgacarg	ggagaag	2264	0.0118
355	kgacarg	ggccagg	2069	0.0193
372	kgacarg	ugagaag	3097	0.000977
390	kgacarg	ggacaug	2653	0.00399
Protein: FUS(Hs/Mm)
Sequence Position	Motif	K-mer	Z-score	P-value
78	ggggg	ggugg	1847	0.0324
243	ggggg	ggugg	3097	0.000977
246	ggggg	ggagg	2790	0.00264
249	ggggg	ggagg	2871	0.00205
252	ggggg	ggugg	3210	0.000664
273	ggggg	ggugg	2879	0.00199
312	ggggg	ggcgg	2089	0.0184
342	ggggg	ggagg	2016	0.0219
360	ggggg	ggcgg	2016	0.0219
Protein: FXR1(Hs/Mm)
Sequence Position	Motif	K-mer	Z-score	P-value
70	aygacr	aaggac	2371	0.00887
388	aygacr	gaggac	3157	0.000797
393	aygacr	caugac	3657	0.000128
415	aygacr	uuugac	2829	0.00233
Protein: FXR2(Hs/Mm)
Sequence Position	Motif	K-mer	Z-score	P-value
72	dgacrrr	ggacaag	1757	0.0395
87	dgacrrr	ggacguc	2229	0.0129
246	dgacrrr	ggaggag	1943	0.026
267	dgacrrr	ggagaag	2357	0.00921
Protein: G3BP2(Hs/Mm)
Sequence Position	Motif	K-mer	Z-score	P-value
245	aggaudr	uggagga	2360	0.00914
248	aggaudr	aggaggu	2467	0.00681
389	aggaudr	aggacau	1653	0.0492
404	aggaudr	aagauua	1880	0.0301
Protein: HNRNPA0(Hs/Mm)
Sequence Position	Motif	K-mer	Z-score	P-value
407	auuagu	auuacu	2064	0.0195
414	auuagu	cuuuga	1974	0.0242
Protein: HNRNPA1(Hs/Mm)
Sequence Position	Motif	K-mer	Z-score	P-value
267	guaguagu	ggagaagg	2131	0.0165
355	rgnyag	ggccag	2018	0.0218
363	rgnyag	ggaaag	1964	0.0248
370	rgnyag	agugag	1945	0.0259
Protein: HNRNPA2B1(Hs/Mm)
Sequence Position	Motif	K-mer	Z-score	P-value
236	ggggg	agggg	2450	0.00714
237	ggggg	gggga	2155	0.0156
243	gguaguag	gguggagg	2323	0.0101
246	ggggg	ggagg	2155	0.0156
249	gguaguag	ggaggugg	2446	0.00722
252	ggggg	ggugg	2163	0.0153
266	gguaguag	uggagaag	2708	0.00338
273	ggggg	ggugg	1806	0.0355
290	gguaguag	gcgaguag	3077	0.00105
293	gguaguag	aguaggug	2585	0.00487
302	gguaguag	gggugaag	2523	0.00582
Protein: HNRNPF(Hs/Mm)
Sequence Position	Motif	K-mer	Z-score	P-value
79	gukgykg	guggugc	1754	0.0397
82	gukgykg	gugcugg	1672	0.0473
153	agggu	cggga	1959	0.0251
236	agggu	agggg	1755	0.0396
244	gugkau	guggag	3768	8.23e-05
245	gggagggg	uggaggag	2424	0.00768
247	gugkau	gaggag	2964	0.00152
248	gggagggg	aggaggug	2424	0.00768
250	gukgykg	gaggugg	2459	0.00697
253	gugkau	guggag	3857	5.74e-05
265	gugkau	guggag	3732	9.5e-05
274	gugkau	guggac	3268	0.000542
294	gukgykg	guaggug	2279	0.0113
310	gukgykg	auggcgg	2197	0.014
340	gugkau	auggag	1929	0.0269
Protein: HNRNPH1(Hs/Mm)
Sequence Position	Motif	K-mer	Z-score	P-value
244	gargag	guggag	2750	0.00298
247	gargag	gaggag	3200	0.000687
250	gargag	gaggug	2810	0.00248
253	gargag	guggag	2760	0.00289
265	gargag	guggag	2750	0.00298
268	gargag	gagaag	2830	0.00233
292	gargag	gaguag	2410	0.00798
306	gargag	gaagau	1990	0.0233
373	gargag	gagaag	1990	0.0233
388	gargag	gaggac	2190	0.0143
Protein: HNRNPH2(Hs/Mm)
Sequence Position	Motif	K-mer	Z-score	P-value
235	gggggg	aagggg	2484	0.0065
238	gggaggg	gggaagg	2622	0.00437
239	gggaggg	ggaaggu	2411	0.00795
245	gggaggg	uggagga	2656	0.00395
248	gggaggg	aggaggu	2611	0.00451
Protein: HNRNPK(Hs/Mm)
Sequence Position	Motif	K-mer	Z-score	P-value
202	gccca	gccaa	1655	0.049
214	gccca	gacca	1655	0.049
225	gccca	gacca	1655	0.049
378	gccca	gccca	1655	0.049
380	ccawmcc	ccaacgc	2725	0.00322
Protein: HNRNPU(Hs/Mm)
Sequence Position	Motif	K-mer	Z-score	P-value
347	uguauug	uguccug	2109	0.0175
Protein: ILF2(Hs/Mm)
Sequence Position	Motif	K-mer	Z-score	P-value
239	gggugggg	ggaaggug	2562	0.0052
242	gggugggg	agguggag	2703	0.00344
245	gggugggg	uggaggag	2672	0.00377
248	gggugggg	aggaggug	2672	0.00377
251	gggugggg	agguggag	2703	0.00344
Protein: KHSRP(Hs/Mm)
Sequence Position	Motif	K-mer	Z-score	P-value
169	uguau	aguau	1682	0.0463
171	uguau	uaucu	1645	0.05
Protein: LIN28A(Hs/Mm)
Sequence Position	Motif	K-mer	Z-score	P-value
236	hggagwa	aggggaa	3176	0.000747
245	hggagwa	uggagga	3730	9.57e-05
248	hggagwa	aggaggu	3270	0.000538
254	hggagwa	uggagcu	3176	0.000747
266	hggagwa	uggagaa	3919	4.45e-05
302	hggagwa	gggugaa	2135	0.0164
341	hggagwa	uggaggu	1824	0.0341
362	hggagwa	cggaaag	2284	0.0112
371	hggagwa	gugagaa	2459	0.00697
386	hggagwa	cugagga	2041	0.0206
Protein: MBNL1(Hs/Mm)
Sequence Position	Motif	K-mer	Z-score	P-value
36	gcgcagc	ccgcaac	2208	0.0136
83	cgcuu	ugcug	1775	0.0379
94	gcuugc	ggcucg	2532	0.00567
99	gcgcagc	gggcacc	1889	0.0294
105	gcgcagc	cggcauc	1736	0.0413
115	gcuugc	ugcaug	2078	0.0189
119	gcuugc	uguuug	2195	0.0141
122	gcgcagc	uugcugc	1708	0.0438
311	gcgcagc	uggcggc	2444	0.00726
314	gcgcagc	cggcagc	2861	0.00211
323	gcgcagc	aggccgc	2653	0.00399
333	gcgcagc	cugcauc	2458	0.00699
Protein: MSI1(Hs/Mm)
Sequence Position	Motif	K-mer	Z-score	P-value
250	uaguwrg	gaggugg	2242	0.0125
271	uaguwrg	aaggugg	2636	0.00419
292	uaguwrg	gaguagg	2773	0.00278
295	uaguwrg	uaggugc	2333	0.00982
307	uaguwrg	aagaugg	1758	0.0394
Protein: NOVA1(Hs/Mm)
Sequence Position	Motif	K-mer	Z-score	P-value
50	uucauaa	uucauaa	1667	0.0478
215	aucac	accac	1781	0.0375
229	aucac	aucau	1781	0.0375
232	aucac	aucaa	1781	0.0375
277	uucauaa	gacauca	2183	0.0145
280	uucauaa	aucauca	2617	0.00444
283	uucauaa	aucauca	2617	0.00444
286	aucac	aucag	1781	0.0375
Protein: NUPL2(Hs/Mm)
Sequence Position	Motif	K-mer	Z-score	P-value
234	caaagg	caaggg	1682	0.0463
Protein: PABPC3(Hs/Mm)
Sequence Position	Motif	K-mer	Z-score	P-value
363	raaaacm	ggaaagc	2000	0.0227
364	raaaacm	gaaagca	2227	0.013
373	raaaacm	gagaagc	2193	0.0142
Protein: PABPN1(Hs/Mm)
Sequence Position	Motif	K-mer	Z-score	P-value
402	araaga	caaaga	1667	0.0478
Protein: PCBP1(Hs/Mm)
Sequence Position	Motif	K-mer	Z-score	P-value
31	ccwwhcc	acuuacc	2481	0.00655
52	ccwwhcc	cauaacc	2390	0.00842
Protein: PCBP2(Hs/Mm)
Sequence Position	Motif	K-mer	Z-score	P-value
40	aaccc	aacuc	1752	0.0399
376	aaccc	aagcc	1752	0.0399
377	aaccc	agccc	1752	0.0399
382	aaccc	aacgc	1752	0.0399
Protein: PCBP3(Hs/Mm)
Sequence Position	Motif	K-mer	Z-score	P-value
32	uuuycc	cuuacc	1676	0.0469
Protein: PCBP4(Hs/Mm)
Sequence Position	Motif	K-mer	Z-score	P-value
91	gucgg	gucgg	1971	0.0244
Protein: PRR3(Hs/Mm)
Sequence Position	Motif	K-mer	Z-score	P-value
285	uauaag	caucag	1952	0.0255
394	auuac	augac	1815	0.0348
407	auuac	auuac	2278	0.0114
410	auuac	acuac	1815	0.0348
Protein: QKI(Hs/Mm)
Sequence Position	Motif	K-mer	Z-score	P-value
31	acuaay	acuuac	1848	0.0323
Protein: RBFOX1(Hs/Mm)
Sequence Position	Motif	K-mer	Z-score	P-value
106	wgcaugm	ggcaucc	2947	0.0016
115	wgcaugm	ugcaugu	3026	0.00124
Protein: RBM22(Hs/Mm)
Sequence Position	Motif	K-mer	Z-score	P-value
35	accgg	accgc	1969	0.0245
56	accgg	accgg	2388	0.00847
Protein: RBM24(Hs/Mm)
Sequence Position	Motif	K-mer	Z-score	P-value
236	ggggg	agggg	2200	0.0139
237	ggggg	gggga	2200	0.0139
243	ggggg	ggugg	2200	0.0139
246	ggggg	ggagg	2200	0.0139
249	ggggg	ggagg	2246	0.0124
252	ggggg	ggugg	2246	0.0124
302	gugug	gggug	1750	0.0401
346	gugug	guguc	1820	0.0344
351	gugug	cugug	1720	0.0427
370	wgwgugd	agugaga	2312	0.0104
371	gugug	gugag	1720	0.0427
Protein: RBM25(Hs/Mm)
Sequence Position	Motif	K-mer	Z-score	P-value
237	ggggag	ggggaa	2621	0.00438
Protein: RBM28(Hs/Mm)
Sequence Position	Motif	K-mer	Z-score	P-value
244	gwguagd	guggagg	3111	0.000932
247	gwguagd	gaggagg	3194	0.000702
253	gwguagd	guggagc	3028	0.00123
265	gwguagd	guggaga	3208	0.000668
268	gwguagd	gagaagg	3653	0.00013
292	gwguagd	gaguagg	3167	0.00077
304	gwguagd	gugaaga	1694	0.0451
Protein: RBM38(Hs/Mm)
Sequence Position	Motif	K-mer	Z-score	P-value
296	kkguguk	aggugcg	2205	0.0137
298	kkguguk	gugcggg	2256	0.012
300	kkguguk	gcgggug	2218	0.0133
Protein: RBM4(Hs/Mm)
Sequence Position	Motif	K-mer	Z-score	P-value
95	gcgcgss	gcucggg	2143	0.0161
290	gcgcgu	gcgagu	2493	0.00633
298	gcgcgss	gugcggg	2648	0.00405
300	gcgcgu	gcgggu	2493	0.00633
Protein: RBM41(Hs/Mm)
Sequence Position	Motif	K-mer	Z-score	P-value
30	uacuu	cacuu	1817	0.0346
43	uacuu	uccau	1971	0.0244
50	uacuu	uucau	1971	0.0244
391	uacuu	gacau	2337	0.00972
395	wuacwuk	ugacauc	2296	0.0108
396	uacuu	gacau	2337	0.00972
408	wuacwuk	uuacuac	2481	0.00655
409	uacuu	uacua	2692	0.00355
411	wuacwuk	cuacuuu	3086	0.00101
412	uacuu	uacuu	3173	0.000754
Protein: RBM42(Hs/Mm)
Sequence Position	Motif	K-mer	Z-score	P-value
409	aacuamg	uacuacu	2365	0.00902
421	aacuamg	uccuacg	2405	0.00809
Protein: RBM45(Hs/Mm)
Sequence Position	Motif	K-mer	Z-score	P-value
28	cuuac	cucac	3079	0.00104
32	cuuac	cuuac	3257	0.000563
36	acgca	ccgca	2602	0.00463
41	acacc	acucc	1748	0.0402
53	cuuac	auaac	1950	0.0256
70	gacgamv	aaggaca	2000	0.0227
71	acgac	aggac	2060	0.0197
88	gacgamv	gacgucg	2150	0.0158
189	gacgamv	gaagauc	1783	0.0373
214	gacgamv	gaccacg	2717	0.00329
215	acgac	accac	1990	0.0233
312	gacgamv	ggcggca	2483	0.00651
366	acgca	aagca	2687	0.0036
383	acgca	acgcu	3072	0.00106
386	cuuac	cugag	1743	0.0407
388	gacgamv	gaggaca	2667	0.00383
389	acgac	aggac	2770	0.0028
393	gacgamv	caugaca	2200	0.0139
394	acgac	augac	2840	0.00226
407	acgac	auuac	2700	0.00347
410	acgac	acuac	3270	0.000538
416	cuuac	uugac	2030	0.0212
419	acgac	acucc	2730	0.00317
422	acgac	ccuac	2670	0.00379
Protein: RBM4B(Hs/Mm)
Sequence Position	Motif	K-mer	Z-score	P-value
92	acggga	ucggcu	2792	0.00262
97	acggga	ucgggc	3169	0.000765
104	acggga	ccggca	2779	0.00273
134	acggga	ccgggg	2610	0.00453
152	acggga	ucggga	2948	0.0016
290	gcgcgg	gcgagu	2488	0.00642
298	gcgcgg	gugcgg	2837	0.00228
300	gcgcgg	gcgggu	2872	0.00204
313	acggga	gcggca	1844	0.0326
320	gcgcgg	ccgagg	2663	0.00387
326	gcgcgg	ccgcga	2035	0.0209
Protein: RBM5(Hs/Mm)
Sequence Position	Motif	K-mer	Z-score	P-value
240	garggwr	gaaggug	2910	0.00181
246	garggwr	ggaggag	3000	0.00135
270	garggwr	gaaggug	2705	0.00342
360	garggwr	ggcggaa	1859	0.0315
364	garggwr	gaaagca	1859	0.0315
Protein: RBM6(Hs/Mm)
Sequence Position	Motif	K-mer	Z-score	P-value
203	ccacc	ccaac	1658	0.0487
216	ccacc	ccacg	1658	0.0487
227	ccacc	ccauc	1658	0.0487
419	cgucca	acuccu	2038	0.0208
Protein: RC3H1(Hs/Mm)
Sequence Position	Motif	K-mer	Z-score	P-value
414	cuaug	cuuug	1705	0.0441
Protein: SAMD4A(Hs/Mm)
Sequence Position	Motif	K-mer	Z-score	P-value
84	gckgghm	gcuggac	1728	0.042
Protein: SF1(Hs/Mm)
Sequence Position	Motif	K-mer	Z-score	P-value
50	uuaaca	uucaua	1646	0.0499
53	uuaaca	auaacc	2000	0.0227
Protein: SFPQ(Hs/Mm)
Sequence Position	Motif	K-mer	Z-score	P-value
244	kurrukk	guggagg	2685	0.00363
343	kurrukk	gaggugu	1741	0.0408
Protein: SNRNP70(Hs/Mm)
Sequence Position	Motif	K-mer	Z-score	P-value
66	rwucaag	cuucaag	1671	0.0474
156	rwucaag	gaucgag	2973	0.00147
164	rwucaag	guuccag	3151	0.000814
186	rwucaag	ggugaag	2822	0.00239
195	rwucaag	cgucaaa	2589	0.00481
204	rwucaag	caacaag	2521	0.00585
231	rwucaag	caucaag	1781	0.0375
Protein: SNRPA(Hs/Mm)
Sequence Position	Motif	K-mer	Z-score	P-value
70	wugcacr	aaggaca	2042	0.0206
71	ugcaca	aggaca	1895	0.029
86	ugcaca	uggacg	1895	0.029
100	ugcaca	ggcacc	2197	0.014
Protein: SRSF1(Hs/Mm)
Sequence Position	Motif	K-mer	Z-score	P-value
69	gragga	caagga	1742	0.0408
239	gragga	ggaagg	2989	0.0014
240	gragga	gaaggu	3065	0.00109
243	gragga	ggugga	3473	0.000257
246	gragga	ggagga	3871	5.42e-05
249	gragga	ggaggu	3570	0.000178
252	gragga	ggugga	3538	0.000202
267	gragga	ggagaa	3355	0.000397
270	gragga	gaaggu	3129	0.000877
273	gragga	ggugga	3043	0.00117
Protein: SRSF10(Hs/Mm)
Sequence Position	Motif	K-mer	Z-score	P-value
268	cagcag	gagaag	1962	0.0249
292	cagcag	gaguag	2487	0.00644
314	cagcag	cggcag	2550	0.00539
317	cagcag	cagccg	2262	0.0118
333	cagcag	cugcau	1813	0.0349
Protein: SRSF11(Hs/Mm)
Sequence Position	Motif	K-mer	Z-score	P-value
236	agggg	agggg	2887	0.00194
242	agggg	aggug	2585	0.00487
248	agggg	aggag	2849	0.00219
251	agggg	aggug	2670	0.00379
264	agggg	agugg	2292	0.011
272	agggg	aggug	2292	0.011
Protein: SRSF2(Hs/Mm)
Sequence Position	Motif	K-mer	Z-score	P-value
221	ggagwd	ugguga	2161	0.0153
236	ggagwd	agggga	3115	0.00092
242	ggagwd	aggugg	2931	0.00169
245	ggagwd	uggagg	3195	0.000699
248	ggagwd	aggagg	3552	0.000191
251	ggagwd	aggugg	2943	0.00163
254	ggagwd	uggagc	3115	0.00092
266	ggagwd	uggaga	3494	0.000238
272	ggagwd	aggugg	2885	0.00196
286	agcagc	aucagc	1682	0.0463
302	ggagwd	ggguga	1793	0.0365
315	agcagc	ggcagc	2943	0.00163
341	ggagwd	uggagg	2218	0.0133
344	ggagwd	aggugu	2425	0.00765
367	ggagwd	agcagu	2460	0.00695
389	ggagwd	aggaca	2115	0.0172
Protein: SRSF4(Hs/Mm)
Sequence Position	Motif	K-mer	Z-score	P-value
269	agcag	agaag	1842	0.0327
293	agcag	aguag	2061	0.0197
Protein: SRSF5(Hs/Mm)
Sequence Position	Motif	K-mer	Z-score	P-value
313	gcagc	gcggc	2325	0.01
316	gcagc	gcagc	2763	0.00286
325	gcagc	gccgc	2325	0.01
335	gcagc	gcauc	2325	0.01
Protein: SRSF7(Hs/Mm)
Sequence Position	Motif	K-mer	Z-score	P-value
70	acgacg	aaggac	2346	0.00949
88	acgacg	gacguc	2538	0.00557
91	acgacg	gucggc	2064	0.0195
202	acgacg	gccaac	1974	0.0242
214	acgacg	gaccac	2346	0.00949
222	acgacg	ggugac	1974	0.0242
388	acgacg	gaggac	2564	0.00517
393	acgacg	caugac	2346	0.00949
409	acgacg	uacuac	2346	0.00949
Protein: SRSF8(Hs/Mm)
Sequence Position	Motif	K-mer	Z-score	P-value
123	agcagc	ugcugc	2280	0.0113
312	agcagc	ggcggc	2963	0.00152
315	agcagc	ggcagc	3354	0.000398
324	agcagc	ggccgc	3061	0.0011
367	agcagc	agcagu	2159	0.0154
374	agcagc	agaagc	1817	0.0346
Protein: SRSF9(Hs/Mm)
Sequence Position	Motif	K-mer	Z-score	P-value
71	aggag	aggac	1703	0.0443
236	akgavmr	aggggaa	2677	0.00371
238	aggag	gggaa	3010	0.00131
239	kgrwgsm	ggaaggu	2986	0.00141
242	kgrwgsm	aggugga	2986	0.00141
245	aggag	uggag	3277	0.000525
248	aggag	aggag	3485	0.000246
251	kgrwgsm	aggugga	3099	0.000971
254	aggag	uggag	3287	0.000506
266	aggag	uggag	3257	0.000563
272	kgrwgsm	aggugga	2563	0.00519
341	aggag	uggag	2238	0.0126
362	aggag	cggaa	2307	0.0105
389	aggag	aggac	1653	0.0492
Protein: TAF15(Hs/Mm)
Sequence Position	Motif	K-mer	Z-score	P-value
234	ggggggg	caagggg	2624	0.00435
243	ggggggg	gguggag	2600	0.00466
246	ggggggg	ggaggag	2600	0.00466
249	ggggggg	ggaggug	2600	0.00466
252	ggggggg	gguggag	2600	0.00466
300	ggggggg	gcgggug	1800	0.0359
Protein: TARDBP(Hs/Mm)
Sequence Position	Motif	K-mer	Z-score	P-value
160	guaug	gagug	1929	0.0269
170	guaug	guauc	1847	0.0324
180	guaug	uuaug	1847	0.0324
Protein: TRA2A(Hs/Mm)
Sequence Position	Motif	K-mer	Z-score	P-value
373	cugaaga	gagaagc	1687	0.0458
386	cugaaga	cugagga	2164	0.0152
Protein: YBX1(Hs/Mm)
Sequence Position	Motif	K-mer	Z-score	P-value
190	aacaucd	aagaucg	2740	0.00307
193	aacaucd	aucguca	2545	0.00546
226	aacaucd	accauca	3675	0.000119
229	aacaucd	aucauca	3130	0.000874
277	aacaucd	gacauca	3701	0.000107
280	aacaucd	aucauca	3792	7.47e-05
283	aacaucd	aucauca	3792	7.47e-05
286	aacaucd	aucagcg	2922	0.00174
331	aacaucd	aacugca	1714	0.0433
334	aacaucd	ugcauca	1766	0.0387
391	aacaucd	gacauga	1766	0.0387
396	aacaucd	gacaucc	1987	0.0235
404	aacaucd	aagauua	1701	0.0445
Protein: YBX2(Hs/Mm)
Sequence Position	Motif	K-mer	Z-score	P-value
190	aacawcd	aagaucg	2203	0.0138
205	aacawcd	aacaagu	3108	0.000942
226	aacawcd	accauca	2797	0.00258
229	aacawcd	aucauca	2338	0.00969
277	aacawcd	gacauca	2919	0.00176
280	aacawcd	aucauca	2878	0.002
283	aacawcd	aucauca	2878	0.002
286	aacawcd	aucagcg	2581	0.00493
Protein: ZC3H10(Hs/Mm)
Sequence Position	Motif	K-mer	Z-score	P-value
287	ssagcgm	ucagcga	2137	0.0163
316	ssagcgm	gcagccg	1877	0.0303
368	ssagcgm	gcaguga	1863	0.0312
375	ssagcgm	gaagccc	1863	0.0312
380	ssagcgm	ccaacgc	1904	0.0285
Protein: ZCRB1(Hs/Mm)
Sequence Position	Motif	K-mer	Z-score	P-value
49	auuaau	uuucau	1958	0.0251
66	auuaau	cuucaa	1677	0.0468
circ-PRMT1-3
Protein: ANKHD1(Hs/Mm)
Sequence Position	Motif	K-mer	Z-score	P-value
213	agacgww	agaccac	2246	0.0124
318	agacgww	agacggg	2522	0.00583
341	agacgww	agauggu	3087	0.00101
348	agacgww	aggcgug	2681	0.00367
374	agacgww	aggcgga	1725	0.0423
Protein: BRUNOL4(Hs/Mm)
Sequence Position	Motif	K-mer	Z-score	P-value
262	kgugukk	ccugugu	1932	0.0267
264	kgugukk	ugugucu	2284	0.0112
266	kgugukk	ugucugc	2000	0.0227
Protein: BRUNOL5(Hs/Mm)
Sequence Position	Motif	K-mer	Z-score	P-value
119	ugugukk	uguuugc	1763	0.0389
262	ugugukk	ccugugu	2025	0.0214
264	ugugukk	ugugucu	2425	0.00765
266	ugugukk	ugucugc	2138	0.0163
Protein: BRUNOL6(Hs/Mm)
Sequence Position	Motif	K-mer	Z-score	P-value
181	ugugdkg	uaugcgg	1973	0.0242
183	ugugdkg	ugcggug	2160	0.0154
243	ugugdkg	gguggag	2493	0.00633
252	ugugdkg	gguggag	2053	0.02
264	ugugdkg	ugugucu	2120	0.017
357	ugugdkg	ugaggug	1853	0.0319
362	ugugdkg	uguccug	1707	0.0439
367	ugugdkg	uguggcc	1760	0.0392
Protein: CNOT4(Hs/Mm)
Sequence Position	Motif	K-mer	Z-score	P-value
315	gacaga	uagaga	2924	0.00173
325	gacaga	gucaga	3402	0.000334
326	acacag	ucagag	2282	0.0112
327	gacaga	cagaga	3043	0.00117
328	acacag	agagag	2218	0.0133
329	gacaga	gagaga	3500	0.000233
338	gacaga	gagaga	3500	0.000233
Protein: CPEB2(Hs/Mm)
Sequence Position	Motif	K-mer	Z-score	P-value
275	chuuuuu	ccauuuu	1980	0.0239
276	chuuuuu	cauuuuc	2010	0.0222
Protein: CPEB4(Hs/Mm)
Sequence Position	Motif	K-mer	Z-score	P-value
276	uuuuuu	cauuuu	1704	0.0442
Protein: DAZ3(Hs/Mm)
Sequence Position	Motif	K-mer	Z-score	P-value
163	aguuuu	uguucc	1827	0.0338
208	acguuu	aaguua	2025	0.0214
428	acguuu	acuuug	2025	0.0214
Protein: EIF4G2(Hs/Mm)
Sequence Position	Motif	K-mer	Z-score	P-value
313	gcgag	gcuag	1813	0.0349
329	gcgag	gagag	2280	0.0113
338	gcgag	gagag	2280	0.0113
345	gguugc	gguagg	1896	0.029
350	gcgag	gcgug	2280	0.0113
351	gguugc	cguggc	2143	0.0161
367	gguugc	uguggc	2143	0.0161
371	gcgag	gccag	1813	0.0349
Protein: ENOX1(Hs/Mm)
Sequence Position	Motif	K-mer	Z-score	P-value
317	hrkacag	gagacgg	2922	0.00174
327	hrkacag	cagagag	3078	0.00104
331	hrkacag	gagacug	2844	0.00223
Protein: ESRP1(Hs/Mm)
Sequence Position	Motif	K-mer	Z-score	P-value
77	gggugg	aggugg	1977	0.024
242	gggugg	aggugg	3216	0.00065
245	gggugg	uggagg	2909	0.00181
248	gggugg	aggagg	2852	0.00217
251	gggugg	aggugg	3125	0.000889
350	gggugg	gcgugg	2273	0.0115
374	gggugg	aggcgg	1966	0.0246
Protein: ESRP2(Hs/Mm)
Sequence Position	Motif	K-mer	Z-score	P-value
221	ugggrad	uggugac	2368	0.00894
236	ugggrad	aggggaa	2789	0.00264
237	ugggrad	ggggaag	2526	0.00577
Protein: EWSR1(Hs/Mm)
Sequence Position	Motif	K-mer	Z-score	P-value
218	aggug	acgug	2450	0.00714
221	aggug	uggug	2450	0.00714
236	aggug	agggg	3028	0.00123
242	aggug	aggug	3716	0.000101
243	gggggggg	gguggagg	2479	0.00659
246	gggggggg	ggaggagg	2479	0.00659
248	aggug	aggag	2679	0.00369
249	gggggggg	ggaggugg	2479	0.00659
251	aggug	aggug	3367	0.00038
341	aggug	agaug	1991	0.0232
348	aggug	aggcg	1991	0.0232
359	aggug	aggug	2908	0.00182
Protein: FMR1(Hs/Mm)
Sequence Position	Motif	K-mer	Z-score	P-value
72	kgacarg	ggacaag	1917	0.0276
318	kgacarg	agacggg	2458	0.00699
332	kgacarg	agacugg	2361	0.00911
370	kgacarg	ggccagg	2069	0.0193
387	kgacarg	ugagaag	3097	0.000977
405	kgacarg	ggacaug	2653	0.00399
Protein: FUBP1(Hs/Mm)
Sequence Position	Motif	K-mer	Z-score	P-value
276	uauuu	cauuu	1680	0.0465
278	uauuu	uuuuc	1720	0.0427
Protein: FUS(Hs/Mm)
Sequence Position	Motif	K-mer	Z-score	P-value
78	ggggg	ggugg	1847	0.0324
243	ggggg	ggugg	3089	0.001
246	ggggg	ggagg	2774	0.00277
249	ggggg	ggagg	2726	0.00321
252	ggggg	ggugg	3024	0.00125
375	ggggg	ggcgg	1806	0.0355
Protein: FXR1(Hs/Mm)
Sequence Position	Motif	K-mer	Z-score	P-value
70	aygacr	aaggac	2371	0.00887
403	aygacr	gaggac	3157	0.000797
408	aygacr	caugac	3657	0.000128
430	aygacr	uuugac	2829	0.00233
Protein: FXR2(Hs/Mm)
Sequence Position	Motif	K-mer	Z-score	P-value
72	dgacrrr	ggacaag	1757	0.0395
87	dgacrrr	ggacguc	2229	0.0129
318	dgacrrr	agacggg	3043	0.00117
332	dgacrrr	agacugg	2757	0.00292
Protein: G3BP2(Hs/Mm)
Sequence Position	Motif	K-mer	Z-score	P-value
245	aggaudr	uggagga	2200	0.0139
248	aggaudr	aggaggu	2253	0.0121
404	aggaudr	aggacau	1653	0.0492
419	aggaudr	aagauua	1880	0.0301
Protein: HNRNPA0(Hs/Mm)
Sequence Position	Motif	K-mer	Z-score	P-value
325	auuagu	gucaga	1885	0.0297
422	auuagu	auuacu	2064	0.0195
429	auuagu	cuuuga	1974	0.0242
Protein: HNRNPA1(Hs/Mm)
Sequence Position	Motif	K-mer	Z-score	P-value
312	rgnyag	agcuag	3073	0.00106
314	duagggw	cuagaga	2230	0.0129
324	rgnyag	ggucag	3255	0.000567
328	rgnyag	agagag	2964	0.00152
337	rgnyag	ggagag	2836	0.00228
344	rgnyag	ugguag	2364	0.00904
346	guaguagu	guaggcgu	2180	0.0146
370	rgnyag	ggccag	2018	0.0218
378	rgnyag	ggaaag	1964	0.0248
385	rgnyag	agugag	1945	0.0259
Protein: HNRNPA2B1(Hs/Mm)
Sequence Position	Motif	K-mer	Z-score	P-value
236	ggggg	agggg	2450	0.00714
237	ggggg	gggga	2155	0.0156
243	ggggg	ggugg	2155	0.0156
246	ggggg	ggagg	2155	0.0156
249	ggggg	ggagg	2155	0.0156
252	ggggg	ggugg	2155	0.0156
314	duagggw	cuagaga	2347	0.00946
321	ggggg	cgggg	1791	0.0366
332	aggwuhgr	agacugga	2109	0.0175
343	aggwuhgr	augguagg	2073	0.0191
346	duagggw	guaggcg	1987	0.0235
Protein: HNRNPF(Hs/Mm)
Sequence Position	Motif	K-mer	Z-score	P-value
79	gukgykg	guggugc	1754	0.0397
82	gukgykg	gugcugg	1672	0.0473
153	agggu	cggga	1959	0.0251
236	agggu	agggg	1755	0.0396
244	gugkau	guggag	3625	0.000144
245	gggagggg	uggaggag	2424	0.00768
247	gugkau	gaggag	2911	0.0018
248	gggagggg	aggaggug	2424	0.00768
250	gukgykg	gaggugg	2443	0.00728
253	gugkau	guggag	3500	0.000233
265	gugkau	gugucu	2821	0.00239
305	agggu	ugggc	1837	0.0331
322	agggu	ggggu	2276	0.0114
343	gukgykg	augguag	2738	0.00309
352	gukgykg	guggcug	2984	0.00142
Protein: HNRNPH1(Hs/Mm)
Sequence Position	Motif	K-mer	Z-score	P-value
244	gargag	guggag	2630	0.00427
247	gargag	gaggag	3060	0.00111
250	gargag	gaggug	2680	0.00368
253	gargag	guggag	2630	0.00427
337	gargag	ggagag	2280	0.0113
358	gargag	gaggug	1700	0.0446
388	gargag	gagaag	1990	0.0233
403	gargag	gaggac	2190	0.0143
Protein: HNRNPH2(Hs/Mm)
Sequence Position	Motif	K-mer	Z-score	P-value
235	gggggg	aagggg	2484	0.0065
238	gggaggg	gggaagg	2622	0.00437
239	gggaggg	ggaaggu	2411	0.00795
245	gggaggg	uggagga	2456	0.00702
248	gggaggg	aggaggu	2422	0.00772
320	gggggg	acgggg	2132	0.0165
340	gggaggg	gagaugg	1922	0.0273
Protein: HNRNPK(Hs/Mm)
Sequence Position	Motif	K-mer	Z-score	P-value
202	gccca	gccaa	1655	0.049
214	gccca	gacca	1655	0.049
225	gccca	gacca	1655	0.049
271	gccca	gcccc	1655	0.049
273	gccca	cccca	1655	0.049
282	ccawmcc	ccuuccc	2826	0.00236
287	ccawmcc	cccuccc	2768	0.00282
288	ccawmcc	ccucccc	2609	0.00454
292	ccawmcc	cccuccc	2768	0.00282
293	ccawmcc	ccucccc	2609	0.00454
296	gccca	cccca	1655	0.049
393	gccca	gccca	1655	0.049
395	ccawmcc	ccaacgc	2725	0.00322
Protein: HNRNPU(Hs/Mm)
Sequence Position	Motif	K-mer	Z-score	P-value
362	uguauug	uguccug	2078	0.0189
Protein: ILF2(Hs/Mm)
Sequence Position	Motif	K-mer	Z-score	P-value
239	gggugggg	ggaaggug	2562	0.0052
242	gggugggg	agguggag	2703	0.00344
245	gggugggg	uggaggag	2672	0.00377
248	gggugggg	aggaggug	2672	0.00377
251	gggugggg	agguggag	2703	0.00344
Protein: KHSRP(Hs/Mm)
Sequence Position	Motif	K-mer	Z-score	P-value
169	uguau	aguau	1682	0.0463
171	uguau	uaucu	1645	0.05
Protein: LIN28A(Hs/Mm)
Sequence Position	Motif	K-mer	Z-score	P-value
236	hggagwa	aggggaa	3176	0.000747
245	hggagwa	uggagga	3216	0.00065
248	hggagwa	aggaggu	2770	0.0028
254	hggagwa	uggagcu	2689	0.00358
327	hggagwa	cagagag	1811	0.0351
336	hggagwa	uggagag	2122	0.0169
377	hggagwa	cggaaag	2041	0.0206
386	hggagwa	gugagaa	2459	0.00697
401	hggagwa	cugagga	2041	0.0206
Protein: MBNL1(Hs/Mm)
Sequence Position	Motif	K-mer	Z-score	P-value
36	gcgcagc	ccgcaac	2208	0.0136
83	cgcuu	ugcug	1775	0.0379
94	gcuugc	ggcucg	2532	0.00567
99	gcgcagc	gggcacc	1889	0.0294
105	gcgcagc	cggcauc	1736	0.0413
115	gcuugc	ugcaug	2078	0.0189
119	gcuugc	uguuug	2195	0.0141
122	gcgcagc	uugcugc	1708	0.0438
300	cgcuu	agcug	1937	0.0264
307	cgcuu	ggcug	1838	0.033
312	cgcuu	agcua	1925	0.0271
Protein: NOVA1(Hs/Mm)
Sequence Position	Motif	K-mer	Z-score	P-value
50	uucauaa	uucauaa	1667	0.0478
215	aucac	accac	1781	0.0375
229	aucac	aucau	1781	0.0375
232	aucac	aucaa	1781	0.0375
Protein: NUPL2(Hs/Mm)
Sequence Position	Motif	K-mer	Z-score	P-value
234	caaagg	caaggg	1682	0.0463
Protein: PABPC3(Hs/Mm)
Sequence Position	Motif	K-mer	Z-score	P-value
378	raaaacm	ggaaagc	2000	0.0227
379	raaaacm	gaaagca	2227	0.013
388	raaaacm	gagaagc	2193	0.0142
Protein: PABPN1(Hs/Mm)
Sequence Position	Motif	K-mer	Z-score	P-value
417	araaga	caaaga	1667	0.0478
Protein: PCBP1(Hs/Mm)
Sequence Position	Motif	K-mer	Z-score	P-value
31	ccwwhcc	acuuacc	2481	0.00655
52	ccwwhcc	cauaacc	2390	0.00842
270	agcccc	ugcccc	3422	0.000311
271	agcccc	gccccc	3044	0.00117
281	ccwwhcc	uccuucc	3221	0.000639
282	ccwwhcc	ccuuccc	3922	4.39e-05
284	agcccc	uucccc	3244	0.000589
286	ccwwhcc	ccccucc	3390	0.000349
287	ccwwhcc	cccuccc	3701	0.000107
288	ccwwhcc	ccucccc	3623	0.000146
289	agcccc	cucccc	3233	0.000612
291	ccwwhcc	ccccucc	3390	0.000349
292	ccwwhcc	cccuccc	3701	0.000107
293	ccwwhcc	ccucccc	3623	0.000146
294	agcccc	cucccc	3233	0.000612
Protein: PCBP2(Hs/Mm)
Sequence Position	Motif	K-mer	Z-score	P-value
40	aaccc	aacuc	1752	0.0399
259	uuccc	cuccc	2752	0.00296
268	ccyycch	ucugccc	3288	0.000505
270	uuccc	ugccc	2890	0.00193
279	uuccc	uuucc	2587	0.00484
280	uuccc	uuccu	2587	0.00484
282	ccyycch	ccuuccc	4212	1.27e-05
283	ccyycch	cuucccc	3613	0.000151
284	uuccc	uuccc	3202	0.000682
285	ccccacccc	uccccuccc	3262	0.000553
286	ccccacccc	ccccucccc	4000	3.17e-05
287	ccyycch	cccuccc	4038	2.7e-05
288	ccyycch	ccucccc	4100	2.07e-05
289	ccccacccc	cuccccucc	3262	0.000553
290	ccccacccc	uccccuccc	3262	0.000553
291	ccccacccc	ccccucccc	4000	3.17e-05
292	ccyycch	cccuccc	4038	2.7e-05
293	ccyycch	ccucccc	4100	2.07e-05
294	uuccc	cuccc	2881	0.00198
295	uuccc	ucccc	2890	0.00193
296	ccccacccc	ccccagcug	3311	0.000465
391	aaccc	aagcc	1752	0.0399
392	aaccc	agccc	1752	0.0399
397	aaccc	aacgc	1752	0.0399
Protein: PCBP3(Hs/Mm)
Sequence Position	Motif	K-mer	Z-score	P-value
32	uuuycc	cuuacc	1676	0.0469
277	uuuycc	auuuuc	2932	0.00168
278	uuuycc	uuuucc	3149	0.000819
282	uuuycc	ccuucc	2932	0.00168
283	uuuycc	cuuccc	2757	0.00292
Protein: PCBP4(Hs/Mm)
Sequence Position	Motif	K-mer	Z-score	P-value
91	gucgg	gucgg	1971	0.0244
259	auccccc	cucccug	3000	0.00135
270	auccccc	ugccccc	3319	0.000452
271	auccccc	gccccca	3083	0.00102
284	auccccc	uuccccu	3694	0.00011
289	auccccc	cuccccu	3528	0.000209
294	auccccc	cucccca	3639	0.000137
304	gucgg	guggg	1971	0.0244
319	gucgg	gacgg	1971	0.0244
325	gucgg	gucag	2461	0.00693
Protein: PRR3(Hs/Mm)
Sequence Position	Motif	K-mer	Z-score	P-value
409	auuac	augac	1815	0.0348
422	auuac	auuac	2278	0.0114
425	auuac	acuac	1815	0.0348
Protein: PTB3(Hs/Mm)
Sequence Position	Motif	K-mer	Z-score	P-value
265	cuuucu	gugucu	1877	0.0303
278	cuuucu	uuuucc	1975	0.0241
Protein: PTBP3(Hs/Mm)
Sequence Position	Motif	K-mer	Z-score	P-value
265	cuuucu	gugucu	1900	0.0287
278	cuuucu	uuuucc	2000	0.0227
Protein: PUF60(Hs/Mm)
Sequence Position	Motif	K-mer	Z-score	P-value
266	uuuuu	ugucu	1832	0.0335
277	uuuuu	auuuu	1882	0.0299
Protein: QKI(Hs/Mm)
Sequence Position	Motif	K-mer	Z-score	P-value
31	acuaay	acuuac	1848	0.0323
Protein: RBFOX1(Hs/Mm)
Sequence Position	Motif	K-mer	Z-score	P-value
106	wgcaugm	ggcaucc	2947	0.0016
115	wgcaugm	ugcaugu	3026	0.00124
Protein: RBM22(Hs/Mm)
Sequence Position	Motif	K-mer	Z-score	P-value
35	accgg	accgc	1969	0.0245
56	accgg	accgg	2388	0.00847
Protein: RBM23(Hs/Mm)
Sequence Position	Motif	K-mer	Z-score	P-value
259	ccccc	cuccc	2123	0.0169
271	ccccc	gcccc	2431	0.00753
272	ccccc	ccccc	3062	0.0011
273	ccccc	cccca	2431	0.00753
285	ccccc	ucccc	2431	0.00753
286	ccccc	ccccu	2431	0.00753
287	ccccc	cccuc	2431	0.00753
288	ccccc	ccucc	3000	0.00135
289	ccccc	cuccc	2431	0.00753
290	ccccc	ucccc	2431	0.00753
291	ccccc	ccccu	2431	0.00753
292	ccccc	cccuc	2431	0.00753
293	ccccc	ccucc	3000	0.00135
294	ccccc	cuccc	2431	0.00753
295	ccccc	ucccc	2431	0.00753
296	ccccc	cccca	2431	0.00753
Protein: RBM24(Hs/Mm)
Sequence Position	Motif	K-mer	Z-score	P-value
236	ggggg	agggg	2200	0.0139
237	ggggg	gggga	2200	0.0139
243	ggggg	ggugg	2200	0.0139
246	ggggg	ggagg	2200	0.0139
249	ggggg	ggagg	2200	0.0139
252	ggggg	ggugg	2200	0.0139
263	gugug	cugug	1750	0.0401
265	gugug	guguc	1880	0.0301
267	gugug	gucug	1840	0.0329
328	wgwgugd	agagaga	2468	0.00679
349	wgwgugd	ggcgugg	2442	0.0073
350	gugug	gcgug	2080	0.0188
361	gugug	guguc	2430	0.00755
366	gugug	cugug	2280	0.0113
385	wgwgugd	agugaga	2312	0.0104
386	gugug	gugag	1720	0.0427
Protein: RBM25(Hs/Mm)
Sequence Position	Motif	K-mer	Z-score	P-value
237	ggggag	ggggaa	2621	0.00438
322	ggggag	gggguc	1862	0.0313
Protein: RBM28(Hs/Mm)
Sequence Position	Motif	K-mer	Z-score	P-value
244	gwguagd	guggagg	2500	0.00621
247	gwguagd	gaggagg	2542	0.00551
253	gwguagd	guggagc	2431	0.00753
Protein: RBM38(Hs/Mm)
Sequence Position	Motif	K-mer	Z-score	P-value
359	kkguguk	agguguc	2026	0.0214
Protein: RBM4(Hs/Mm)
Sequence Position	Motif	K-mer	Z-score	P-value
95	gcgcgss	gcucggg	2143	0.0161
Protein: RBM41(Hs/Mm)
Sequence Position	Motif	K-mer	Z-score	P-value
30	uacuu	cacuu	1817	0.0346
43	uacuu	uccau	1971	0.0244
50	uacuu	uucau	1971	0.0244
406	uacuu	gacau	2337	0.00972
410	wuacwuk	ugacauc	2296	0.0108
411	uacuu	gacau	2337	0.00972
423	wuacwuk	uuacuac	2481	0.00655
424	uacuu	uacua	2692	0.00355
426	wuacwuk	cuacuuu	3086	0.00101
427	uacuu	uacuu	3173	0.000754
Protein: RBM42(Hs/Mm)
Sequence Position	Motif	K-mer	Z-score	P-value
424	aacuamg	uacuacu	2365	0.00902
436	aacuamg	uccuacg	2405	0.00809
Protein: RBM45(Hs/Mm)
Sequence Position	Motif	K-mer	Z-score	P-value
28	cuuac	cucac	3079	0.00104
32	cuuac	cuuac	3257	0.000563
36	acgca	ccgca	2602	0.00463
41	acacc	acucc	1748	0.0402
53	cuuac	auaac	1950	0.0256
70	gacgamv	aaggaca	2000	0.0227
71	acgac	aggac	2060	0.0197
88	gacgamv	gacgucg	2150	0.0158
189	gacgamv	gaagauc	1783	0.0373
214	gacgamv	gaccacg	2717	0.00329
215	acgac	accac	1990	0.0233
269	cuuac	cugcc	1802	0.0358
283	cuuac	cuucc	1822	0.0342
381	acgca	aagca	2687	0.0036
398	acgca	acgcu	3072	0.00106
401	cuuac	cugag	1743	0.0407
403	gacgamv	gaggaca	2667	0.00383
404	acgac	aggac	2770	0.0028
408	gacgamv	caugaca	2200	0.0139
409	acgac	augac	2840	0.00226
422	acgac	auuac	2700	0.00347
425	acgac	acuac	3270	0.000538
431	cuuac	uugac	2030	0.0212
434	acgac	acucc	2730	0.00317
437	acgac	ccuac	2670	0.00379
Protein: RBM4B(Hs/Mm)
Sequence Position	Motif	K-mer	Z-score	P-value
92	acggga	ucggcu	2792	0.00262
97	acggga	ucgggc	3169	0.000765
104	acggga	ccggca	2779	0.00273
134	acggga	ccgggg	2610	0.00453
152	acggga	ucggga	2948	0.0016
320	acggga	acgggg	2506	0.00611
334	acggga	acugga	2130	0.0166
374	gcgcgg	aggcgg	1837	0.0331
Protein: RBM5(Hs/Mm)
Sequence Position	Motif	K-mer	Z-score	P-value
240	garggwr	gaaggug	2910	0.00181
246	garggwr	ggaggag	2692	0.00355
342	garggwr	gauggua	1782	0.0374
Protein: RBM6(Hs/Mm)
Sequence Position	Motif	K-mer	Z-score	P-value
203	ccacc	ccaac	1658	0.0487
216	ccacc	ccacg	1658	0.0487
227	ccacc	ccauc	1658	0.0487
258	cgucca	gcuccc	2278	0.0114
272	ccacc	ccccc	1658	0.0487
283	cgucca	cuuccc	3266	0.000545
288	cgucca	ccuccc	3241	0.000596
293	cgucca	ccuccc	3241	0.000596
298	ccacc	ccagc	1658	0.0487
434	cgucca	acuccu	2038	0.0208
Protein: RC3H1(Hs/Mm)
Sequence Position	Motif	K-mer	Z-score	P-value
429	cuaug	cuuug	1705	0.0441
Protein: SAMD4A(Hs/Mm)
Sequence Position	Motif	K-mer	Z-score	P-value
84	gckgghm	gcuggac	1728	0.042
Protein: SF1(Hs/Mm)
Sequence Position	Motif	K-mer	Z-score	P-value
50	uuaaca	uucaua	1646	0.0499
53	uuaaca	auaacc	2000	0.0227
Protein: SFPQ(Hs/Mm)
Sequence Position	Motif	K-mer	Z-score	P-value
244	kurrukk	guggagg	2426	0.00763
358	kurrukk	gaggugu	1741	0.0408
Protein: SNRNP70(Hs/Mm)
Sequence Position	Motif	K-mer	Z-score	P-value
66	rwucaag	cuucaag	1671	0.0474
156	rwucaag	gaucgag	2973	0.00147
164	rwucaag	guuccag	3151	0.000814
186	rwucaag	ggugaag	2822	0.00239
195	rwucaag	cgucaaa	2589	0.00481
204	rwucaag	caacaag	2521	0.00585
231	rwucaag	caucaag	1781	0.0375
Protein: SNRPA(Hs/Mm)
Sequence Position	Motif	K-mer	Z-score	P-value
70	wugcacr	aaggaca	2042	0.0206
71	ugcaca	aggaca	1895	0.029
86	ugcaca	uggacg	1895	0.029
100	ugcaca	ggcacc	2197	0.014
Protein: SRSF1(Hs/Mm)
Sequence Position	Motif	K-mer	Z-score	P-value
69	gragga	caagga	1742	0.0408
239	gragga	ggaagg	2989	0.0014
240	gragga	gaaggu	3065	0.00109
243	gragga	ggugga	3409	0.000326
246	gragga	ggagga	3774	8.03e-05
249	gragga	ggaggu	3441	0.00029
252	gragga	ggugga	3409	0.000326
Protein: SRSF10(Hs/Mm)
Sequence Position	Motif	K-mer	Z-score	P-value
316	agagavm	agagacg	3458	0.000272
328	agagavm	agagaga	3614	0.000151
330	agagavm	agagacu	3398	0.000339
337	agagavm	ggagaga	3157	0.000797
339	agagavm	agagaug	3313	0.000461
Protein: SRSF11(Hs/Mm)
Sequence Position	Motif	K-mer	Z-score	P-value
236	agggg	agggg	2887	0.00194
242	agggg	aggug	2481	0.00655
248	agggg	aggag	2651	0.00401
251	agggg	aggug	2481	0.00655
348	agggg	aggcg	1972	0.0243
359	agggg	aggug	1840	0.0329
Protein: SRSF2(Hs/Mm)
Sequence Position	Motif	K-mer	Z-score	P-value
221	ggagwd	ugguga	2161	0.0153
236	ggagwd	agggga	3115	0.00092
242	ggagwd	aggugg	2793	0.00261
245	ggagwd	uggagg	3034	0.00121
248	ggagwd	aggagg	3230	0.000619
251	ggagwd	aggugg	2736	0.00311
254	ggagwd	uggagc	2897	0.00188
336	ggagwd	uggaga	3092	0.000994
348	ggagwd	aggcgu	2701	0.00346
359	ggagwd	aggugu	2851	0.00218
382	ggagwd	agcagu	2460	0.00695
404	ggagwd	aggaca	2115	0.0172
Protein: SRSF5(Hs/Mm)
Sequence Position	Motif	K-mer	Z-score	P-value
258	gcccc	gcucc	2061	0.0197
271	gcccc	gcccc	2957	0.00155
272	gcccc	ccccc	2417	0.00782
285	gcccc	ucccc	2217	0.0133
290	gcccc	ucccc	2217	0.0133
295	gcccc	ucccc	2217	0.0133
Protein: SRSF7(Hs/Mm)
Sequence Position	Motif	K-mer	Z-score	P-value
70	acgacg	aaggac	2346	0.00949
88	acgacg	gacguc	2538	0.00557
91	acgacg	gucggc	2064	0.0195
202	acgacg	gccaac	1974	0.0242
214	acgacg	gaccac	2346	0.00949
222	acgacg	ggugac	1974	0.0242
403	acgacg	gaggac	2564	0.00517
408	acgacg	caugac	2346	0.00949
424	acgacg	uacuac	2346	0.00949
Protein: SRSF8(Hs/Mm)
Sequence Position	Motif	K-mer	Z-score	P-value
123	agcagc	ugcugc	2280	0.0113
382	agcagc	agcagu	2159	0.0154
389	agcagc	agaagc	1817	0.0346
Protein: SRSF9(Hs/Mm)
Sequence Position	Motif	K-mer	Z-score	P-value
71	aggag	aggac	1703	0.0443
236	akgavmr	aggggaa	2677	0.00371
238	aggag	gggaa	3010	0.00131
239	kgrwgsm	ggaaggu	2986	0.00141
242	kgrwgsm	aggugga	2859	0.00212
245	aggag	uggag	3188	0.000716
248	aggag	aggag	3396	0.000342
251	kgrwgsm	aggugga	2859	0.00212
254	aggag	uggag	3188	0.000716
336	aggag	uggag	1772	0.0382
377	aggag	cggaa	1921	0.0274
404	aggag	aggac	1653	0.0492
Protein: TAF15(Hs/Mm)
Sequence Position	Motif	K-mer	Z-score	P-value
234	ggggggg	caagggg	2624	0.00435
243	ggggggg	gguggag	2565	0.00516
246	ggggggg	ggaggag	2518	0.0059
249	ggggggg	ggaggug	2518	0.0059
252	ggggggg	gguggag	2518	0.0059
Protein: TARDBP(Hs/Mm)
Sequence Position	Motif	K-mer	Z-score	P-value
160	guaug	gagug	1929	0.0269
170	guaug	guauc	1847	0.0324
180	guaug	uuaug	1847	0.0324
329	gagug	gagag	2073	0.0191
333	gagug	gacug	2073	0.0191
338	gagug	gagag	2073	0.0191
346	guaug	guagg	1959	0.0251
350	gagug	gcgug	2073	0.0191
Protein: TRA2A(Hs/Mm)
Sequence Position	Motif	K-mer	Z-score	P-value
388	cugaaga	gagaagc	1687	0.0458
401	cugaaga	cugagga	2164	0.0152
Protein: TUT1(Hs/Mm)
Sequence Position	Motif	K-mer	Z-score	P-value
330	mrauacu	agagacu	1689	0.0456
Protein: U2AF2(Hs/Mm)
Sequence Position	Motif	K-mer	Z-score	P-value
276	uuuuuyc	cauuuuc	2029	0.0212
277	uuuuuyc	auuuucc	2248	0.0123
278	uuuuuyc	uuuuccu	1962	0.0249
Protein: UNK(Hs/Mm)
Sequence Position	Motif	K-mer	Z-score	P-value
313	uauaga	gcuaga	2463	0.00689
315	uauaga	uagaga	2720	0.00326
327	uauaga	cagaga	2695	0.00352
329	uauaga	gagaga	2463	0.00689
338	uauaga	gagaga	2463	0.00689
Protein: YBX1(Hs/Mm)
Sequence Position	Motif	K-mer	Z-score	P-value
190	aacaucd	aagaucg	2740	0.00307
193	aacaucd	aucguca	2545	0.00546
226	aacaucd	accauca	3675	0.000119
229	aacaucd	aucauca	3130	0.000874
406	aacaucd	gacauga	1766	0.0387
411	aacaucd	gacaucc	1987	0.0235
419	aacaucd	aagauua	1701	0.0445
Protein: YBX2(Hs/Mm)
Sequence Position	Motif	K-mer	Z-score	P-value
190	aacawcd	aagaucg	2203	0.0138
205	aacawcd	aacaagu	3108	0.000942
226	aacawcd	accauca	2797	0.00258
229	aacawcd	aucauca	2338	0.00969
Protein: ZC3H10(Hs/Mm)
Sequence Position	Motif	K-mer	Z-score	P-value
383	ssagcgm	gcaguga	1863	0.0312
390	ssagcgm	gaagccc	1863	0.0312
395	ssagcgm	ccaacgc	1904	0.0285
Protein: ZC3H14(Hs/Mm)
Sequence Position	Motif	K-mer	Z-score	P-value
279	uuuduuu	uuuccuu	1784	0.0372
Protein: ZCRB1(Hs/Mm)
Sequence Position	Motif	K-mer	Z-score	P-value
49	auuaau	uuucau	1958	0.0251
66	auuaau	cuucaa	1677	0.0468
circ-PRMT1-4
Protein: ANKHD1(Hs/Mm)
Sequence Position	Motif	K-mer	Z-score	P-value
213	agacgww	agaccac	2246	0.0124
303	agacgww	agacggg	2522	0.00583
326	agacgww	agauggu	3087	0.00101
333	agacgww	aggcgug	2681	0.00367
359	agacgww	aggcgga	1725	0.0423
Protein: BRUNOL5(Hs/Mm)
Sequence Position	Motif	K-mer	Z-score	P-value
119	ugugukk	uguuugc	1763	0.0389
Protein: BRUNOL6(Hs/Mm)
Sequence Position	Motif	K-mer	Z-score	P-value
181	ugugdkg	uaugcgg	1973	0.0242
183	ugugdkg	ugcggug	2160	0.0154
243	ugugdkg	gguggag	2240	0.0125
264	ugugdkg	aguggag	2280	0.0113
288	ugugdkg	ugugggc	2040	0.0207
342	ugugdkg	ugaggug	1853	0.0319
347	ugugdkg	uguccug	1707	0.0439
352	ugugdkg	uguggcc	1760	0.0392
Protein: CNOT4(Hs/Mm)
Sequence Position	Motif	K-mer	Z-score	P-value
300	gacaga	uagaga	2924	0.00173
310	gacaga	gucaga	3402	0.000334
311	acacag	ucagag	2282	0.0112
312	gacaga	cagaga	3043	0.00117
313	acacag	agagag	2218	0.0133
314	gacaga	gagaga	3500	0.000233
323	gacaga	gagaga	3500	0.000233
Protein: DAZ3(Hs/Mm)
Sequence Position	Motif	K-mer	Z-score	P-value
163	aguuuu	uguucc	1827	0.0338
208	acguuu	aaguua	2025	0.0214
413	acguuu	acuuug	2025	0.0214
Protein: EIF4G2(Hs/Mm)
Sequence Position	Motif	K-mer	Z-score	P-value
298	gcgag	gcuag	1813	0.0349
314	gcgag	gagag	2280	0.0113
323	gcgag	gagag	2280	0.0113
330	gguugc	gguagg	1896	0.029
335	gcgag	gcgug	2280	0.0113
336	gguugc	cguggc	2143	0.0161
352	gguugc	uguggc	2143	0.0161
356	gcgag	gccag	1813	0.0349
Protein: ENOX1(Hs/Mm)
Sequence Position	Motif	K-mer	Z-score	P-value
302	hrkacag	gagacgg	2922	0.00174
312	hrkacag	cagagag	3078	0.00104
316	hrkacag	gagacug	2844	0.00223
Protein: ESRP1(Hs/Mm)
Sequence Position	Motif	K-mer	Z-score	P-value
77	gggugg	aggugg	1977	0.024
242	gggugg	aggugg	3227	0.000625
245	gggugg	uggagg	2932	0.00168
248	gggugg	aggagg	2932	0.00168
251	gggugg	aggugg	3216	0.00065
272	gggugg	aggugc	2352	0.00934
335	gggugg	gcgugg	2273	0.0115
359	gggugg	aggcgg	1966	0.0246
Protein: ESRP2(Hs/Mm)
Sequence Position	Motif	K-mer	Z-score	P-value
221	ugggrad	uggugac	2368	0.00894
236	ugggrad	aggggaa	2789	0.00264
237	ugggrad	ggggaag	2526	0.00577
266	ugggrad	uggagaa	2092	0.0182
Protein: EWSR1(Hs/Mm)
Sequence Position	Motif	K-mer	Z-score	P-value
218	aggug	acgug	2450	0.00714
221	aggug	uggug	2450	0.00714
236	aggug	agggg	3028	0.00123
242	aggug	aggug	3716	0.000101
243	gggggggg	gguggagg	2479	0.00659
246	gggggggg	ggaggagg	2479	0.00659
248	aggug	aggag	3028	0.00123
249	gggggggg	ggaggugg	2479	0.00659
251	aggug	aggug	3826	6.51e-05
272	aggug	aggug	3367	0.00038
326	aggug	agaug	1991	0.0232
333	aggug	aggcg	1991	0.0232
344	aggug	aggug	2908	0.00182
Protein: FMR1(Hs/Mm)
Sequence Position	Motif	K-mer	Z-score	P-value
72	kgacarg	ggacaag	1917	0.0276
303	kgacarg	agacggg	2458	0.00699
317	kgacarg	agacugg	2361	0.00911
355	kgacarg	ggccagg	2069	0.0193
372	kgacarg	ugagaag	3097	0.000977
390	kgacarg	ggacaug	2653	0.00399
Protein: FUS(Hs/Mm)
Sequence Position	Motif	K-mer	Z-score	P-value
78	ggggg	ggugg	1847	0.0324
243	ggggg	ggugg	3097	0.000977
246	ggggg	ggagg	2790	0.00264
249	ggggg	ggagg	2790	0.00264
252	ggggg	ggugg	3089	0.001
360	ggggg	ggcgg	1806	0.0355
Protein: FXR1(Hs/Mm)
Sequence Position	Motif	K-mer	Z-score	P-value
70	aygacr	aaggac	2371	0.00887
388	aygacr	gaggac	3157	0.000797
393	aygacr	caugac	3657	0.000128
415	aygacr	uuugac	2829	0.00233
Protein: FXR2(Hs/Mm)
Sequence Position	Motif	K-mer	Z-score	P-value
72	dgacrrr	ggacaag	1757	0.0395
87	dgacrrr	ggacguc	2229	0.0129
246	dgacrrr	ggaggag	1943	0.026
267	dgacrrr	ggagaag	1843	0.0327
303	dgacrrr	agacggg	3043	0.00117
317	dgacrrr	agacugg	2757	0.00292
Protein: G3BP2(Hs/Mm)
Sequence Position	Motif	K-mer	Z-score	P-value
245	aggaudr	uggagga	2360	0.00914
248	aggaudr	aggaggu	2413	0.00791
389	aggaudr	aggacau	1653	0.0492
404	aggaudr	aagauua	1880	0.0301
Protein: HNRNPA0(Hs/Mm)
Sequence Position	Motif	K-mer	Z-score	P-value
310	auuagu	gucaga	1885	0.0297
407	auuagu	auuacu	2064	0.0195
414	auuagu	cuuuga	1974	0.0242
Protein: HNRNPA1(Hs/Mm)
Sequence Position	Motif	K-mer	Z-score	P-value
297	rgnyag	agcuag	3073	0.00106
299	duagggw	cuagaga	2230	0.0129
309	rgnyag	ggucag	3255	0.000567
313	rgnyag	agagag	2964	0.00152
322	rgnyag	ggagag	2836	0.00228
329	rgnyag	ugguag	2364	0.00904
331	guaguagu	guaggcgu	2180	0.0146
355	rgnyag	ggccag	2018	0.0218
363	rgnyag	ggaaag	1964	0.0248
370	rgnyag	agugag	1945	0.0259
Protein: HNRNPA2B1(Hs/Mm)
Sequence Position	Motif	K-mer	Z-score	P-value
236	ggggg	agggg	2450	0.00714
237	ggggg	gggga	2155	0.0156
243	gguaguag	gguggagg	2323	0.0101
246	ggggg	ggagg	2155	0.0156
249	gguaguag	ggaggugg	2446	0.00722
252	ggggg	ggugg	2155	0.0156
266	gguaguag	uggagaag	2154	0.0156
289	ggggg	guggg	1891	0.0293
299	duagggw	cuagaga	2347	0.00946
306	ggggg	cgggg	1791	0.0366
317	aggwuhgr	agacugga	2109	0.0175
328	aggwuhgr	augguagg	2073	0.0191
331	duagggw	guaggcg	1987	0.0235
Protein: HNRNPF(Hs/Mm)
Sequence Position	Motif	K-mer	Z-score	P-value
79	gukgykg	guggugc	1754	0.0397
82	gukgykg	gugcugg	1672	0.0473
153	agggu	cggga	1959	0.0251
236	agggu	agggg	1755	0.0396
244	gugkau	guggag	3768	8.23e-05
245	gggagggg	uggaggag	2424	0.00768
247	gugkau	gaggag	2964	0.00152
248	gggagggg	aggaggug	2424	0.00768
250	gukgykg	gaggugg	2459	0.00697
253	gugkau	guggag	3625	0.000144
265	gugkau	guggag	3357	0.000394
290	agggu	ugggc	2245	0.0124
307	agggu	ggggu	2276	0.0114
328	gukgykg	augguag	2738	0.00309
337	gukgykg	guggcug	2984	0.00142
Protein: HNRNPH1(Hs/Mm)
Sequence Position	Motif	K-mer	Z-score	P-value
244	gargag	guggag	2750	0.00298
247	gargag	gaggag	3200	0.000687
250	gargag	gaggug	2810	0.00248
253	gargag	guggag	2760	0.00289
265	gargag	guggag	2750	0.00298
268	gargag	gagaag	2820	0.0024
322	gargag	ggagag	2280	0.0113
343	gargag	gaggug	1700	0.0446
373	gargag	gagaag	1990	0.0233
388	gargag	gaggac	2190	0.0143
Protein: HNRNPH2(Hs/Mm)
Sequence Position	Motif	K-mer	Z-score	P-value
235	gggggg	aagggg	2484	0.0065
238	gggaggg	gggaagg	2622	0.00437
239	gggaggg	ggaaggu	2411	0.00795
245	gggaggg	uggagga	2656	0.00395
248	gggaggg	aggaggu	2611	0.00451
305	gggggg	acgggg	2132	0.0165
325	gggaggg	gagaugg	1922	0.0273
Protein: HNRNPK(Hs/Mm)
Sequence Position	Motif	K-mer	Z-score	P-value
202	gccca	gccaa	1655	0.049
214	gccca	gacca	1655	0.049
225	gccca	gacca	1655	0.049
260	gccca	uccca	1655	0.049
276	gccca	gcccu	1655	0.049
281	gccca	cccca	1655	0.049
378	gccca	gccca	1655	0.049
380	ccawmcc	ccaacgc	2725	0.00322
Protein: HNRNPU(Hs/Mm)
Sequence Position	Motif	K-mer	Z-score	P-value
347	uguauug	uguccug	2078	0.0189
Protein: ILF2(Hs/Mm)
Sequence Position	Motif	K-mer	Z-score	P-value
239	gggugggg	ggaaggug	2562	0.0052
242	gggugggg	agguggag	2703	0.00344
245	gggugggg	uggaggag	2672	0.00377
248	gggugggg	aggaggug	2672	0.00377
251	gggugggg	agguggag	2703	0.00344
Protein: KHSRP(Hs/Mm)
Sequence Position	Motif	K-mer	Z-score	P-value
169	uguau	aguau	1682	0.0463
171	uguau	uaucu	1645	0.05
Protein: LIN28A(Hs/Mm)
Sequence Position	Motif	K-mer	Z-score	P-value
236	hggagwa	aggggaa	3176	0.000747
245	hggagwa	uggagga	3730	9.57e-05
248	hggagwa	aggaggu	3243	0.000591
254	hggagwa	uggagcu	3149	0.000819
266	hggagwa	uggagaa	3824	6.57e-05
312	hggagwa	cagagag	1811	0.0351
321	hggagwa	uggagag	2122	0.0169
362	hggagwa	cggaaag	2041	0.0206
371	hggagwa	gugagaa	2459	0.00697
386	hggagwa	cugagga	2041	0.0206
Protein: MBNL1(Hs/Mm)
Sequence Position	Motif	K-mer	Z-score	P-value
36	gcgcagc	ccgcaac	2208	0.0136
83	cgcuu	ugcug	1775	0.0379
94	gcuugc	ggcucg	2532	0.00567
99	gcgcagc	gggcacc	1889	0.0294
105	gcgcagc	cggcauc	1736	0.0413
115	gcuugc	ugcaug	2078	0.0189
119	gcuugc	uguuug	2195	0.0141
122	gcgcagc	uugcugc	1708	0.0438
285	cgcuu	agcug	1937	0.0264
292	cgcuu	ggcug	1838	0.033
297	cgcuu	agcua	1925	0.0271
Protein: MSI1(Hs/Mm)
Sequence Position	Motif	K-mer	Z-score	P-value
250	uaguwrg	gaggugg	1970	0.0244
Protein: NOVA1(Hs/Mm)
Sequence Position	Motif	K-mer	Z-score	P-value
50	uucauaa	uucauaa	1667	0.0478
215	aucac	accac	1781	0.0375
229	aucac	aucau	1781	0.0375
232	aucac	aucaa	1781	0.0375
Protein: NUPL2(Hs/Mm)
Sequence Position	Motif	K-mer	Z-score	P-value
234	caaagg	caaggg	1682	0.0463
Protein: PABPC3(Hs/Mm)
Sequence Position	Motif	K-mer	Z-score	P-value
363	raaaacm	ggaaagc	2000	0.0227
364	raaaacm	gaaagca	2227	0.013
373	raaaacm	gagaagc	2193	0.0142
Protein: PABPN1(Hs/Mm)
Sequence Position	Motif	K-mer	Z-score	P-value
402	araaga	caaaga	1667	0.0478
Protein: PCBP1(Hs/Mm)
Sequence Position	Motif	K-mer	Z-score	P-value
31	ccwwhcc	acuuacc	2481	0.00655
52	ccwwhcc	cauaacc	2390	0.00842
259	agcccc	cuccca	2322	0.0101
275	agcccc	ugcccu	2544	0.00548
279	agcccc	cucccc	2611	0.00451
Protein: PCBP2(Hs/Mm)
Sequence Position	Motif	K-mer	Z-score	P-value
40	aaccc	aacuc	1752	0.0399
259	uuccc	cuccc	2156	0.0155
275	uuccc	ugccc	2165	0.0152
276	ccccacccc	gcccucccc	2049	0.0202
277	ccyycch	cccuccc	2650	0.00402
278	ccyycch	ccucccc	2675	0.00374
279	uuccc	cuccc	2156	0.0155
280	uuccc	ucccc	2165	0.0152
281	ccccacccc	ccccagcug	1836	0.0332
376	aaccc	aagcc	1752	0.0399
377	aaccc	agccc	1752	0.0399
382	aaccc	aacgc	1752	0.0399
Protein: PCBP3(Hs/Mm)
Sequence Position	Motif	K-mer	Z-score	P-value
32	uuuycc	cuuacc	1676	0.0469
Protein: PCBP4(Hs/Mm)
Sequence Position	Motif	K-mer	Z-score	P-value
91	gucgg	gucgg	1971	0.0244
259	auccccc	cucccag	2458	0.00699
279	auccccc	cucccca	2694	0.00353
289	gucgg	guggg	1971	0.0244
304	gucgg	gacgg	1971	0.0244
310	gucgg	gucag	2461	0.00693
Protein: PRR3(Hs/Mm)
Sequence Position	Motif	K-mer	Z-score	P-value
394	auuac	augac	1815	0.0348
407	auuac	auuac	2278	0.0114
410	auuac	acuac	1815	0.0348
Protein: QKI(Hs/Mm)
Sequence Position	Motif	K-mer	Z-score	P-value
31	acuaay	acuuac	1848	0.0323
Protein: RBFOX1(Hs/Mm)
Sequence Position	Motif	K-mer	Z-score	P-value
106	wgcaugm	ggcaucc	2947	0.0016
115	wgcaugm	ugcaugu	3026	0.00124
[truncated: 2,056 more rows]
